# Supplementary material for: Effective high-throughput isolation of enriched platelets and circulating pro-angiogenic cells to accelerate skin-wound healing
Source: Cell Mol Life Sci. 2022 Apr 26;79(5):259. doi: 10.1007/s00018-022-04284-4 (PMC9042989; doi:10.1007/s00018-022-04284-4)
Supplement: Supplementary file 2 — Supplementary file2 (XLSX 524 KB) [file 18_2022_4284_MOESM2_ESM.xlsx]

## Sheet: Table S1
			Spectral count
Annotations			Healthy						AngioPRP						Hyalomatrix						PRP				Average Spectral count
UNIPROT ID	Gene name	Protein name	rep1	rep2	rep3	rep4	rep5	rep6	rep1	rep2	rep3	rep4	rep5	rep6	rep1	rep2	rep3	rep4	rep5	rep6	rep1	rep2	rep3	rep4	Healthy	Angio-PRP	Hyalomatrix	PRP
Q8C3W1	C1orf198	Uncharacterized protein C1orf198 homolog	0	0	0	0	0	0	0	0	0	0	0	0	0	0	0	0	0	0	0.817452	0.817915	1.02235	2.09164	0	0	0	1.18734
Q9CPN9	2210010C04Rik	RIKEN cDNA 2210010C04 gene	0	0	0	0	0.98723	2.0731	0	0	0	0	2.07138	2.17318	0	0	0	0	0	0	0	0	0	0	0.510055	0.707427	0	0
A0A0A6YWI4	2310009B15Rik	RIKEN cDNA 2310009B15 gene	0	0	0	0	0	0	0	0	0	0	0	0	0	0	0	0	0	0	0	0.817915	0	0	0	0	0	0.204479
G5E8Z3	2310050C09Rik	MCG120169	0.987663	1.08547	0	0	0.98723	1.08591	0	0	0	0	0	0	0	0	0	0	0	0	0	0	0	0	0.691045	0	0	0
Q9CR99	4930544G11Rik	RIKEN cDNA 4930544G11	0	0	0	0	0	0	0	0	0	0	0	0	0	0	0	0	0	0	0.817452	3.27166	0	3.13745	0	0	0	1.80664
Q9D2R0	Aacs	Acetoacetyl-CoA synthetase	0	0	0	0	0	0	0	0	0	0	1.08501	0	0	0	0	0	0	0	0	0	0	0	0	0.180835	0	0
Q8BGQ7	Aars	Alanine--tRNA ligase, cytoplasmic	0	0	0	0	0	0	0	0	0	0	0	0	0	0	0	0	0	0	2.45236	1.63583	1.02235	1.04582	0	0	0	1.53909
Q8K449	Abca9	ATP-binding cassette sub-family A member 9	0	0	0	0	0	0	0	0	0	0	0	0	0	0	0	0	0	0	0.817452	0	0	0	0	0	0	0.204363
P55096	Abcd3	ATP-binding cassette sub-family D member 3	0	0	0	0	0	0	0	0	0.788814	0	1.08501	0	0	0	0	0	0	0	1.6349	0.817915	0	1.04582	0	0.312304	0	0.874659
P61222	Abce1	ATP-binding cassette sub-family E member 1	0	0	0	0	0	0	0	0	0	0	0	0	0	0	0	0	0	0	0.817452	0.817915	0	0	0	0	0	0.408842
Q99LR1	Abhd12	Monoacylglycerol lipase ABHD12	0	0	0	0	0	0	0	0	0	0	0	0	0	0	0	0	0	0	0	0	1.02235	0	0	0	0	0.255588
Q9DBL9	Abhd5	1-acylglycerol-3-phosphate O-acyltransferase ABHD5	0	0	0	0	0	0	1.08644	2.36669	0	0.789845	3.15639	2.17318	0	0	0	0	0	0	0.817452	0.817915	0	0	0	1.59543	0	0.408842
A0A338P6S8	Abi3bp	ABI gene family, member 3 (NESH)-binding protein	0	0	0	0	0	0	0	0	0	0	0	0	0	0	0	0	0	0	0	0	1.02235	0	0	0	0	0.255588
Z4YLB0	Abo	Histo-blood group ABO system transferase	0	0	0	0	0	0	0	0	0	0	0	0	0	0	0	0	0	0	0	0	1.02235	0	0	0	0	0.255588
Q921H8	Acaa1a	3-ketoacyl-CoA thiolase A, peroxisomal	0	1.08547	0.887857	0.88803	0	0	0	0	3.74686	0.789845	2.07138	1.08659	0	0	0	0	0	0	8.17452	7.36123	5.11176	4.18327	0.476892	1.28245	0	6.2077
Q8BWT1	Acaa2	3-ketoacyl-CoA thiolase, mitochondrial	5.03708	4.24318	3.45278	3.65079	5.72593	7.40393	6.61741	9.26955	9.66297	7.20734	7.3978	7.80368	2.66653	1.77707	5.13294	0	10.2721	6.61709	13.0792	13.0866	7.15647	8.36655	4.91895	7.99312	4.41095	10.4222
Q5SWU9	Acaca	Acetyl-CoA carboxylase 1	0	0	0	0	0	0	0	0	0.788814	0	3.15639	2.17318	0	0	0	0	0	0	0	0.817915	0	0	0	1.01973	0	0.204479
Q8K370	Acad10	Acyl-CoA dehydrogenase family member 10	0	0	0	0	0	0	0	0	0	0	0	0	0	0	0	0	0	0	0	0	0	0	0	0	0	0
Q8JZN5	Acad9	Acyl-CoA dehydrogenase family member 9, mitochondrial	4.04942	2.07225	0	0	0	0	2.17288	3.45143	3.74686	2.36954	3.15639	4.44514	0	0	0	0	0	1.08639	7.35707	4.90749	8.17882	13.5956	1.02028	3.22371	0.181065	8.50975
A0A0R4J083	Acadl	Long-chain-specific acyl-CoA dehydrogenase, mitochondrial	8.09884	5.32865	7.69476	7.30158	10.5634	6.31802	7.70385	5.81812	9.66297	9.6756	11.5406	11.0634	4.44422	3.65286	3.35615	3.65022	7.21022	6.61709	4.90471	5.7254	3.06706	3.13745	7.55087	9.24409	4.82179	4.20866
P45952	Acadm	Medium-chain specific acyl-CoA dehydrogenase, mitochondrial	0.987663	0	0.887857	4.53882	0.98723	1.08591	3.25932	1.18335	2.26784	0.789845	3.15639	3.35855	0	0	0	0	0.987702	1.08639	3.26981	2.45374	5.11176	4.18327	1.41458	2.33588	0.345682	3.75465
Q07417	Acads	Short-chain specific acyl-CoA dehydrogenase, mitochondrial	0	0	0	0	0	0	0	0	0.788814	0	0	1.08659	0	0	0	0	0	0	1.6349	2.45374	2.0447	3.13745	0	0.312567	0	2.3177
E9Q5L3	Acadsb	Short/branched chain-specific acyl-CoA dehydrogenase, mitochondrial	0.987663	0	0	0	0.98723	0	0	0	0.788814	0.789845	0	0	0	0	0	0	0	0	0.817452	0.817915	0	1.04582	0.329149	0.26311	0	0.670296
P50544	Acadvl	Very long-chain specific acyl-CoA dehydrogenase, mitochondrial	0.987663	1.08547	1.67706	1.87473	0	0	1.08644	1.18335	5.22589	4.04796	4.2414	1.08659	0	0	0	0	0	1.08639	5.72217	5.7254	3.06706	2.09164	0.937487	2.81194	0.181065	4.15157
Q8QZT1	Acat1	Acetyl-CoA acetyltransferase, mitochondrial	4.04942	4.24318	1.67706	0.88803	4.83742	3.15901	4.44453	0	5.22589	6.41749	7.3978	4.44514	0.888845	0	0	0	2.07417	2.17277	9.80943	8.17915	6.13411	3.13745	3.14235	4.65514	0.855966	6.81504
Q80X81	Acat3	Acetyl-Coenzyme A acetyltransferase 3	0	0	0	0	0	0	0	0	0	0	0	0	0	0	0	0	0	0	0.817452	0	0	0	0	0	0	0.204363
P09470	Ace	Angiotensin-converting enzyme	0	0	1.67706	0.88803	0	0	0	0	1.47903	2.36954	0	0	0	1.77707	0	0	0.987702	0	0	0	1.02235	1.04582	0.427515	0.641427	0.460795	0.517043
Q3V117	Acly	ATP-citrate synthase	1.97533	2.07225	8.58261	8.18961	2.86297	0	5.53097	1.18335	9.66297	9.6756	26.2375	27.7574	1.77769	2.76432	0	0	3.06188	2.17277	15.5316	13.0866	9.20117	9.41236	3.94713	13.3413	1.62944	11.8079
P28271	Aco1	Cytoplasmic aconitate hydratase	0	0	0	0	2.86297	1.08591	0	2.36669	1.47903	0.789845	2.07138	1.08659	0	0	0	0	0	1.08639	1.6349	3.27166	2.0447	1.04582	0.658146	1.29892	0.181065	1.99927
Q99KI0	Aco2	Aconitate hydratase, mitochondrial	19.1607	20.0318	32.4561	28.3183	19.251	20.1387	29.729	25.5406	29.7777	26.4598	32.5503	38.9196	12.5426	9.08278	10.1672	14.6009	17.5811	19.95	28.6108	25.3554	17.38	13.5956	23.2261	30.4962	13.9874	21.2355
O55137	Acot1	Acyl-coenzyme A thioesterase 1	0.987663	0	1.67706	0.88803	0.98723	0	1.08644	2.36669	2.26784	3.25811	3.15639	1.08659	0	0	0	0	0	0	3.26981	4.08957	4.08941	4.18327	0.756664	2.20368	0	3.90802
Q9QYR9	Acot2	Acyl-coenzyme A thioesterase 2, mitochondrial	0	0	0	0	0	0	0	0	0	0	0	0	0	0	0	0	0	0	1.6349	1.63583	2.0447	2.09164	0	0	0	1.85177
Q9R0X4	Acot9	Acyl-coenzyme A thioesterase 9, mitochondrial	0	0	0	0	0	0	0	0	0	0	0	0	0	0	0	0	0.987702	0	4.08726	2.45374	3.06706	3.13745	0	0	0.164617	3.18638
Q9R0H0	Acox1	Peroxisomal acyl-coenzyme A oxidase 1	0	0	0	0	0	0	0	0	0	0	0	0	0	0	0	0	0	0	0.817452	0.817915	1.02235	1.04582	0	0	0	0.925884
Q9EPL9	Acox3	Peroxisomal acyl-coenzyme A oxidase 3	0	0	0	0	0	0	0	0	0	0	0	0	0	0	0	0	0	0	4.08726	3.27166	1.02235	1.04582	0	0	0	2.35677
Q561M1	Acp1	Acp1 protein	0	0	0.887857	0	0	0	0	0	0	0	0	0	0	0	0	0	0	1.08639	0	0	0	0	0.147976	0	0.181065	0
Q8CE08	Acpp	Prostatic acid phosphatase	0	1.08547	0	0	0	1.08591	1.08644	1.18335	0	0.789845	0	0	0	0	0	0	0	0	1.6349	0.817915	1.02235	2.09164	0.361896	0.509939	0	1.3917
Q8VCW8	Acsf2	Acyl-CoA synthetase family member 2, mitochondrial	0	0	0	0	0	0	0	0	0	0	0	0	0	0	0	0	0	0	1.6349	0.817915	3.06706	1.04582	0	0	0	1.64142
D3Z041	Acsl1	Long-chain-fatty-acid--CoA ligase 1	0.987663	0	4.24198	2.76276	0	0	3.25932	2.36669	5.9161	6.41749	14.697	16.694	0	0	0	0	0	0	5.72217	6.54332	4.08941	3.13745	1.33207	8.22509	0	4.87309
Q8JZR0	Acsl5	Long-chain-fatty-acid--CoA ligase 5	0	0	0	0	0	0	0	0	0	0	0	0	0	0	0	0	0	0	4.08726	3.27166	1.02235	2.09164	0	0	0	2.61823
Q99NB1	Acss1	Acetyl-coenzyme A synthetase 2-like, mitochondrial	0	0	0	0	0	0	0	0	0	0	0	0	0	0	0	0	0	0	0	0	0	0	0	0	0	0
A2AQN4	Acss2	Acetyl-coenzyme A synthetase, cytoplasmic	0	0	0	1.87473	0	0	0	0	0	0	0	0	0	0	0	0	0	0	0	0	0	0	0.312455	0	0	0
P68134	Acta1	Actin, alpha skeletal muscle	106.075	102.428	294.571	307.653	110.57	115.6	140.941	134.507	131.14	133.188	119.746	129.996	90.4647	85.2991	127.139	135.453	95.9059	100.935	103.816	99.7856	101.213	107.719	172.816	131.586	105.866	103.134
P62737	Acta2	Actin, aortic smooth muscle	88.8897	87.7253	152.021	160.733	87.4685	93.2895	113.385	111.333	99.0947	99.5205	95.5795	102.139	76.1444	72.5635	93.2814	104.278	79.4112	86.5159	81.7452	79.3377	71.5647	81.5738	111.688	103.509	85.3657	78.5554
P60710	Actb	Actin, cytoplasmic 1	79.8032	82.3967	97.3683	92.2564	75.9179	77.3958	106.767	108.967	82.7268	80.268	78.8112	84.4576	101.23	95.2704	110.161	111.677	75.2629	86.5159	93.1896	85.8811	79.7435	86.8029	84.1897	90.3329	96.6861	86.4043
Q8BFZ3	Actbl2	Beta-actin-like protein 2	41.3831	43.3199	57.2174	55.6499	40.3777	43.4364	49.5812	52.1659	38.7505	40.0846	42.0195	44.4514	38.5166	37.2196	52.5139	53.0762	41.2859	45.5295	0	0	0	0	46.8974	44.5088	44.6903	0
Q9Z2N8	Actl6a	Actin-like protein 6A	0	0	0	0	0	0	0	0	0	0	0	0	0	0	0	0	0	0	0.817452	0	0	3.13745	0	0	0	0.988727
Q7TPR4	Actn1	Alpha-actinin-1	43.4572	49.6354	49.5227	61.1754	41.3649	43.4364	47.3095	48.7145	42.4973	39.2948	34.6217	31.116	18.7645	23.5955	33.8577	31.0762	38.1253	29.925	49.0471	45.8032	46.0059	44.9702	48.0987	40.5923	29.224	46.4566
Q9JI91	Actn2	Alpha-actinin-2	67.6549	72.9235	87.8978	105.873	73.055	75.3227	64.9889	66.0702	76.0219	69.0127	49.3186	46.6245	22.4186	22.7069	27.1454	22	45.4343	41.0852	63.7613	59.7078	52.14	53.3367	80.4545	62.0062	30.1317	57.2364
O88990	Actn3	Alpha-actinin-3	37.3337	42.2345	106.74	123.239	31.6901	36.0325	59.4579	64.8869	45.4554	52.1298	45.1759	46.6245	4.44422	7.30571	13.5233	9.17488	20.643	19.95	33.5155	31.0808	37.827	38.6953	62.8783	52.2884	12.5069	35.2797
A0A1L1SV25	Actn4	Alpha-actinin-4	50.4696	55.9508	42.7158	50.223	41.3649	41.3633	55.0134	57.984	42.4973	41.7631	42.0195	42.1794	24.1963	23.5955	33.8577	34.7264	39.2118	42.1716	67.0311	65.4332	57.2517	66.9324	47.0146	46.9094	32.9599	64.1621
P61164	Actr1a	Alpha-centractin	0.987663	1.08547	0	0	0	0	0	1.18335	0.788814	0.789845	0	0	0	1.77707	0	0	0.987702	0	4.90471	4.90749	6.13411	6.27491	0.345521	0.460334	0.460795	5.55531
Q8R5C5	Actr1b	Beta-centractin	0	0	0	0	0	0	0	0	0	0	0	0	0	0	0	0	0	0	4.08726	4.90749	6.13411	5.22909	0	0	0	5.08949
P61161	Actr2	Actin-related protein 2	1.97533	2.07225	0.887857	0	0.98723	2.0731	2.17288	1.18335	5.22589	1.57969	2.07138	2.17318	4.44422	4.54139	5.13294	5.52466	8.2967	5.5307	4.90471	2.45374	1.02235	2.09164	1.33263	2.40106	5.57843	2.61811
Q99JY9	Actr3	Actin-related protein 3	6.02475	3.15772	0	0.88803	5.72593	4.24492	5.53097	8.08621	5.9161	7.99718	4.2414	5.53172	9.87605	7.30571	11.8453	12.8251	7.21022	14.4193	8.99197	11.4508	10.2235	9.41236	3.34022	6.21726	10.5803	10.0197
P56375	Acyp2	Acylphosphatase-2	0	0	0	0	0	0	0	0	0.788814	0	0	0	0	0	0	0	0	0	0	0	0	0	0	0.131469	0	0
P03958	Ada	Adenosine deaminase	0	0	0	0	0	0	0	0	0	0	0	0	0	0	0	0	0	0	0	0	0	0	0	0	0	0
Q4VC17	Adamts18	A disintegrin and metalloproteinase with thrombospondin motifs 18	0	0	0	0	0	0	0	0	0	0	0	0	0	0	0	0	0	0	0	0	1.02235	1.04582	0	0	0	0.517043
Q80V03	Adck5	Uncharacterized aarF domain-containing protein kinase 5	0	0	0	0	0	0	0	0	0	0	0	0	0	0	0	0	0	0	0	0.817915	0	0	0	0	0	0.204479
Q9QYC0	Add1	Alpha-adducin	0.987663	0	1.67706	1.87473	0	0	0	0	0.788814	0.789845	2.07138	0	0	0	0	0	0	0	0.817452	0	2.0447	2.09164	0.756576	0.60834	0	1.23845
Q9QYB5	Add3	Gamma-adducin	0	0	0	0	0	0	0	0	0	0	1.08501	0	0	0	0	0	0	0	0	0	0	0	0	0.180835	0	0
Q61549	Adgre1	Adhesion G protein-coupled receptor E1	0	0	0	0	0	0	0	0	0	0	0	0	0	0	0	0	0	0	0	0.817915	0	0	0	0	0	0.204479
E9QJS7	Adgre5	Adhesion G protein-coupled receptor E5	0	0	0	0	0	0	0	0	0	0	0	0	0.888845	0	0	0	0	0	0	0	0	0	0	0	0.148141	0
Q8BM96	Adgrg7	Adhesion G-protein coupled receptor G7	0	0	0	0	0	0	0	0	0	0	0	0	0	0	0	0	0	0	0	0	0	0	0	0	0	0
A0A0G2JGM8	Adgrl2	Adhesion G protein-coupled receptor L2	0	0	0	0	0	0	0	0	0	0	0	0	0	0	0	0	0	0	0	0	0	0	0	0	0	0
P00329	Adh1	Alcohol dehydrogenase 1	0.987663	0	0.887857	0.88803	0	1.08591	0	0	0.788814	0	1.08501	1.08659	0.888845	0.888533	0	0	0.987702	1.08639	0	0	0	0	0.641577	0.493402	0.641911	0
P28474	Adh5	Alcohol dehydrogenase class-3	0	0	0	0	0	0	0	0	0	0.789845	0	1.08659	0	0	0	0	0	0	2.45236	0.817915	2.0447	3.13745	0	0.312739	0	2.11311
E9Q5Z6	Adh6a	Alcohol dehydrogenase 6A (class V)	3.06176	3.15772	0	0	2.86297	2.0731	0	0	1.47903	0	0	0	0	0	0	0	0	0	0	0	0	0	1.85926	0.246504	0	0
A0A1D5RMB0	Adh6b	Alcohol dehydrogenase 6B (class V)	0	0	0	0	0	0	0	0	0	0	0	0	0	0	0	0	0	0	0	0	1.02235	0	0	0	0	0.255588
Q64437	Adh7	Alcohol dehydrogenase class 4 mu/sigma chain	0	0	0	0	0.98723	0	1.08644	0	1.47903	0	2.07138	0	0	0.888533	0	0	0	0	0.817452	0.817915	1.02235	2.09164	0.164538	0.772808	0.148089	1.18734
Q60994	Adipoq	Adiponectin	0	0	0	0	1.87574	2.0731	0	0	0.788814	0	1.08501	1.08659	0	0	0	0	0	0	0	0	0	0	0.65814	0.493402	0	0
P55264	Adk	Adenosine kinase	0	0	0	0	0	0	0	0	0	0	0	0	0	0	0	0	0	0	0.817452	0	4.08941	6.27491	0	0	0	2.79544
P54822	Adsl	Adenylosuccinate lyase	0	0	0	0.88803	0	0	2.17288	1.18335	1.47903	0	1.08501	0	0	1.77707	0	0	0.987702	1.08639	0	0	0	0	0.148005	0.986711	0.641859	0
J3QN31	Adssl1	Adenylosuccinate synthetase isozyme 1	6.02475	1.08547	13.6138	19.142	2.86297	2.0731	2.17288	2.36669	7.49373	4.04796	7.3978	4.44514	1.77769	3.65286	1.67808	0	0.987702	1.08639	0	0.817915	1.02235	0	7.46701	4.65403	1.53045	0.460067
Q640N1	Aebp1	Adipocyte enhancer-binding protein 1	0.987663	0	1.67706	1.87473	0.98723	2.0731	0	0	0	1.57969	1.08501	1.08659	0	0	1.67808	0	2.07417	2.17277	0.817452	1.63583	1.02235	0	1.26663	0.625215	0.987504	0.868909
Q5DTU0	Afap1l2	Actin filament-associated protein 1-like 2	0	0	0	0	0	0	0	0	0	0	0	0	0	0	0	0	0	0	0	0.817915	1.02235	1.04582	0	0	0	0.721521
O89020	Afm	Afamin	0	0	0	0	0	0	0	0	0	0	1.08501	1.08659	2.66653	3.65286	0	0	0	0	0	0	0	0	0	0.361933	1.05323	0
F8VPN4	Agl	Amylo-1,6-glucosidase, 4-alpha-glucanotransferase	0	0	26.4384	25.5555	0	0	2.17288	1.18335	4.43708	4.8378	3.15639	0	0.888845	1.77707	0	0	0.987702	0	0	0	2.0447	1.04582	8.66565	2.63125	0.608935	0.772631
A0A0R4J263	Agpat1	1-acyl-sn-glycerol-3-phosphate acyltransferase	0	0	0	0	0	0	0	0	0	0	0	0	0	0	0	0	0	0	0	0.817915	0	0	0	0	0	0.204479
M0QWP1	Agrn	Agrin	0	0	0	0	0	0	0	0	0	0	0	0	0	0	0	0	0	0	0	0	1.02235	0	0	0	0	0.255588
P11859	Agt	Angiotensinogen	0	0	0	0	0	0	0	0	0	0	0	0	9.87605	10.8598	0	0	0	0	0	0	0	0	0	0	3.45598	0
P50247	Ahcy	Adenosylhomocysteinase	5.03708	2.07225	0.887857	1.87473	2.86297	2.0731	6.61741	7.00147	4.43708	3.25811	4.2414	5.53172	2.66653	2.76432	3.35615	1.87444	2.07417	3.35792	7.35707	7.36123	8.17882	7.32073	2.468	5.1812	2.68226	7.55446
E9Q616	Ahnak	AHNAK nucleoprotein (desmoyokin)	142.421	139.433	36.6981	31.081	135.547	134.653	120.002	121.786	104.321	107.518	129.215	145.504	24.1963	24.484	135.628	142.753	124.846	133.132	125.07	123.505	145.174	135.956	103.305	121.391	97.5065	132.426
F7DBB3	Ahnak2	AHNAK nucleoprotein 2 (Fragment)	19.1607	21.1172	9.37182	9.17631	19.251	16.9797	18.7658	17.3558	14.8889	17.6728	23.0811	22.2257	7.20952	6.31845	20.3343	22	19.5565	18.8636	13.8967	12.2687	15.3353	12.5498	15.8428	18.9983	15.7137	13.5126
Q8BK64	Ahsa1	Activator of 90 kDa heat shock protein ATPase homolog 1	0	0	0	0	0	0	0	0	0	0	0	0	0	0	0	0	0	0	0.817452	1.63583	2.0447	2.09164	0	0	0	1.64741
P29699	Ahsg	Alpha-2-HS-glycoprotein	5.03708	5.32865	5.12984	4.53882	4.83742	5.33083	4.44453	4.63478	2.95805	4.04796	5.22778	4.44514	12.5426	11.8471	8.4891	9.17488	5.13605	5.5307	0.817452	0.817915	0	1.04582	5.03377	4.29304	8.78674	0.670296
Q9Z0X1	Aifm1	Apoptosis-inducing factor 1, mitochondrial	0	0	0	0	0	0	0	0	0	0	0	0	0	0	0	0	0	0	0.817452	0.817915	0	0	0	0	0	0.408842
Q3UZG4	Aimp1	Aminoacyl tRNA synthase complex-interacting multifunctional protein 1	0	0	0	0	0	0	0	0	0	0	0	0	0	0	0	0	0	0	2.45236	0.817915	1.02235	1.04582	0	0	0	1.33461
Q8R010	Aimp2	Aminoacyl tRNA synthase complex-interacting multifunctional protein 2	0	0	0	0	0	0	0	0	0	0	0	0	0	0	0	0	0	0	0.817452	0.817915	0	0	0	0	0	0.408842
Q9R0Y5	Ak1	Adenylate kinase isoenzyme 1	16.1977	12.6309	26.4384	26.4436	15.4008	15.8938	15.4077	16.271	17.8469	15.2045	18.9384	19.9537	7.20952	5.42992	8.4891	7.30044	15.5069	13.3329	2.45236	0.817915	2.0447	2.09164	18.8342	17.2704	9.54481	1.85165
Q9WTP6	Ak2	Adenylate kinase 2, mitochondrial	0	0	0	0	0	0	0	0	0	0	1.08501	0	0	0	0	0	0	1.08639	1.6349	2.45374	1.02235	2.09164	0	0.180835	0.181065	1.80066
Q9WTP7	Ak3	GTP:AMP phosphotransferase AK3, mitochondrial	0	0	0	0	0	0	0	0	0	0	0	0	0	0	0	0	0	0	1.6349	0.817915	2.0447	1.04582	0	0	0	1.38584
Q9WTQ5	Akap12	A-kinase anchor protein 12	0	0	0	0	0	0	0	0	0	0	0	0	0	0	0	0	0	0	0	0	0	0	0	0	0	0
Q9JII6	Akr1a1	Aldo-keto reductase family 1 member A1	0.987663	1.08547	0	2.76276	2.86297	3.15901	3.25932	4.63478	5.22589	5.62765	3.15639	3.35855	0.888845	0.888533	5.13294	0	3.06188	4.44431	4.08726	5.7254	2.0447	5.22909	1.80964	4.21043	2.40275	4.27162
P45376	Akr1b1	Aldose reductase	3.06176	3.15772	3.45278	3.65079	2.86297	3.15901	3.25932	4.63478	2.26784	3.25811	3.15639	4.44514	1.77769	1.77707	5.13294	3.65022	3.06188	3.35792	3.26981	2.45374	2.0447	2.09164	3.22417	3.5036	3.12629	2.46497
P21300	Akr1b7	Aldose reductase-related protein 1	0	0	0	0	0	0	0	0	0	0	0	0	0	0	0	0	0	0	0	0	0	0	0	0	0	0
P45377	Akr1b8	Aldose reductase-related protein 2	0	0	0	0	0	0	0	0	0.788814	0	0	0	0	0	0	0	0	0	2.45236	0.817915	1.02235	2.09164	0	0.131469	0	1.59607
Q91WT7	Akr1c14	3-alpha-hydroxysteroid dehydrogenase type 1	0	0	0	0	0	0	0	0	0	0	0	0	0	0	0	0	0	0	0	0	1.02235	1.04582	0	0	0	0.517043
Q8K023	Akr1c18	Aldo-keto reductase family 1 member C18	0	0	0	0	0	0	0	0	0	0	0	0	0	0	0	0	0	0	0	0	0	1.04582	0	0	0	0.261455
Q8CG76	Akr7a2	Aflatoxin B1 aldehyde reductase member 2	0	0	0	0	0	0	0	0	0	0	0	0	0	0	0	0	0	0	0.817452	0	0	1.04582	0	0	0	0.465818
P10518	Alad	Delta-aminolevulinic acid dehydratase	12.1483	11.6441	2.56492	3.65079	9.57613	8.48984	7.70385	7.00147	7.49373	6.41749	6.31279	8.89027	0	0	0	0	3.06188	2.17277	5.72217	7.36123	11.2459	14.6415	8.01234	7.30327	0.872442	9.74268
P07724	Alb	Serum albumin	168.693	178.51	401.311	414.513	201.888	193.983	144.2	147.228	123.647	137.236	168.078	164.371	257.074	256.786	288.136	303.757	174.329	188.636	70.3009	64.6153	62.3635	76.3447	259.816	147.46	244.786	68.4061
Q61490	Alcam	CD166 antigen	0	0	0	0	0	0	0	0	0	0	0	0	0	0	0	0	0	0	0.817452	0	0	0	0	0	0	0.204363
A0A1B0GSU0	Aldh16a1	Aldehyde dehydrogenase family 16 member A1	0	0	0	0	0	0	0	0	0	0	0	0	0	0	0	0	0	0	1.6349	0.817915	2.0447	3.13745	0	0	0	1.90874
Q9Z110	Aldh18a1	Delta-1-pyrroline-5-carboxylate synthase	0	0	0	0	0	0	0	0	0	0	0	0	0	0	0	0	0	0	1.6349	1.63583	1.02235	3.13745	0	0	0	1.85764
Q9CZS1	Aldh1b1	Aldehyde dehydrogenase X, mitochondrial	0	0	0	0	0	0	0	0	0	0	0	0	0	0	0	0	0	0	0	0	0	0	0	0	0	0
Q8K009	Aldh1l2	Mitochondrial 10-formyltetrahydrofolate dehydrogenase	0	0	0	0	0	0	0	0	0	0	0	0	0	0	0	0	0	0	0	0	0	0	0	0	0	0
P47738	Aldh2	Aldehyde dehydrogenase, mitochondrial	4.04942	10.5586	8.58261	7.30158	13.4263	9.57575	10.9632	11.6362	14.1986	16.0931	21.0097	19.9537	6.22191	3.65286	3.35615	1.87444	11.3586	12.2465	25.341	23.7195	27.6035	28.2371	8.91572	15.6424	6.45175	26.2253
P47739	Aldh3a1	Aldehyde dehydrogenase, dimeric NADP-preferring	0.987663	1.08547	0.887857	0	1.87574	0	1.08644	3.45143	0.788814	0	1.08501	0	0	0	0	0	0	0	0.817452	0	0	0	0.80612	1.06862	0	0.204363
E9Q3E1	Aldh3b2	Aldehyde dehydrogenase family 3 member B2	0	0	0	0	0	0	0	0	0	0	0	0	0	0	0	0	0	0	1.6349	0.817915	0	1.04582	0	0	0	0.874659
Q8CHT0	Aldh4a1	Delta-1-pyrroline-5-carboxylate dehydrogenase, mitochondrial	0	0	0.887857	0.88803	0	0	0	0	0.788814	0	0	0	0	0	0	0	0	0	0.817452	1.63583	1.02235	2.09164	0.295981	0.131469	0	1.39182
Q9EQ20	Aldh6a1	Methylmalonate-semialdehyde dehydrogenase [acylating], mitochondrial	0	0	2.56492	2.76276	0.98723	1.08591	1.08644	0	2.95805	3.25811	7.3978	4.44514	0	0	0	0	0	0	1.6349	0	0	0	1.23347	3.19092	0	0.408726
Q9DBF1	Aldh7a1	Alpha-aminoadipic semialdehyde dehydrogenase	0	0	0	0	0	0	0	0	0	0	0	0	0	0	0	0	0	0	0.817452	0	1.02235	1.04582	0	0	0	0.721406
A6ZI44	Aldoa	Fructose-bisphosphate aldolase	33.2843	31.6758	53.7647	59.3007	31.6901	29.7144	39.6057	41.713	30.5665	32.8773	29.3939	35.5611	15.2091	20.8312	45.8016	47.5515	27.8532	27.7523	14.7141	17.1762	20.447	18.8247	39.905	34.9529	30.8331	17.7905
P05063	Aldoc	Fructose-bisphosphate aldolase C	0	0	0	0	0	0	0	0	0	0	0	0	0	0	0	0	0	0	0	0	0	0	0	0	0	0
Q9D081	Alg14	UDP-N-acetylglucosamine transferase subunit ALG14 homolog	0	0	0	0	0	0	0	0	0	0	0	0	0	0	0	0	0	0	0	0	0	0	0	0	0	0
Q8VDI9	Alg9	Alpha-1,2-mannosyltransferase ALG9	0	0	0	0	0	0	0	0	0	0	0	0	0	0	0	0	0	0	0	0	0	0	0	0	0	0
O08583	Alyref	THO complex subunit 4	0	0	0	0	0	0	0	0	0	0	0	0	0	0	0	0	0	0	0.817452	0.817915	2.0447	2.09164	0	0	0	1.44293
Q07456	Ambp	Protein AMBP	0	0	0	0	0	0	0	0	0	0	0	0	5.33307	5.42992	1.67808	3.65022	0.987702	1.08639	0	0	0	0	0	0	3.02756	0
Q3V1D3	Ampd1	AMP deaminase 1	0	0	1.67706	1.87473	0	0	0	0	0	0	0	0	0	0	0	0	0	0	0	0	0	0	0.591965	0	0	0
Q9R045	Angptl2	Angiopoietin-related protein 2	0	0	0	0	0	0	0	0	0	0	0	0	0	0	0	0	0	0	0	0	0	0	0	0	0	0
Q810B6	Ankfy1	Rabankyrin-5	0	0	0	0	0	0	0	0	0	0	0	0	0	0	0	0	0	0	1.6349	0	0	0	0	0	0	0.408726
O35381	Anp32a	Acidic leucine-rich nuclear phosphoprotein 32 family member A	3.06176	2.07225	0	0	2.86297	3.15901	1.08644	2.36669	0.788814	1.57969	3.15639	2.17318	0.888845	0	1.67808	1.87444	2.07417	1.08639	0.817452	1.63583	1.02235	1.04582	1.85933	1.85853	1.26699	1.13036
Q9EST5	Anp32b	Acidic leucine-rich nuclear phosphoprotein 32 family member B	1.97533	2.07225	0	0	2.86297	3.15901	3.25932	3.45143	0	0	0	0	0	0	0	0	0	0	1.6349	1.63583	5.11176	4.18327	1.67826	1.11846	0	3.14144
P97822	Anp32e	Acidic leucine-rich nuclear phosphoprotein 32 family member E	5.03708	6.31543	0	0	3.8502	2.0731	7.70385	5.81812	0	0	1.08501	1.08659	0	0	0	1.87444	0	0	6.53962	6.54332	6.13411	7.32073	2.8793	2.6156	0.312406	6.63444
P97449	Anpep	Aminopeptidase N	7.11118	4.24318	0.887857	0	6.71316	7.40393	7.70385	3.45143	8.97275	9.6756	11.5406	8.89027	0.888845	2.76432	0	0	5.13605	3.35792	19.6189	22.0837	16.3576	15.6873	4.39322	8.37241	2.02452	18.4369
P10107	Anxa1	Annexin A1	23.2101	21.1172	7.69476	9.17631	17.2765	16.9797	20.9387	23.1739	20.1147	23.3004	19.9247	22.2257	42.072	37.2196	28.8234	25.6502	25.779	25.4807	29.4283	30.2629	27.6035	26.1455	15.9091	21.613	30.8375	28.36
P97384	Anxa11	Annexin A11	0	0	0	0	0	0	0	0	0	0	0	0	0	0	0	0	0	0	1.6349	1.63583	0	0	0	0	0	0.817684
P07356	Anxa2	Annexin A2	46.4202	47.5631	16.1787	15.4912	32.6773	43.4364	60.5444	57.984	38.7505	38.505	40.9345	35.5611	28.6406	29.0254	44.0249	43.9013	41.2859	46.6159	64.5787	62.9794	46.0059	44.9702	33.6278	45.3799	38.9157	54.6336
O35639	Anxa3	Annexin A3	0	1.08547	0	0	4.83742	3.15901	1.08644	2.36669	0.788814	0.789845	0	2.17318	0.888845	1.77707	0	0	0	0	2.45236	2.45374	1.02235	2.09164	1.51365	1.20083	0.444318	2.00502
P97429	Anxa4	Annexin A4	0.987663	2.07225	1.67706	0.88803	1.87574	1.08591	2.17288	1.18335	2.26784	3.25811	3.15639	1.08659	0	0	0	0	0.987702	0	4.08726	3.27166	1.02235	1.04582	1.43111	2.18753	0.164617	2.35677
P48036	Anxa5	Annexin A5	28.2472	29.6036	14.5017	17.3659	27.8399	26.4567	30.8154	32.4434	33.5246	32.0875	34.6217	35.5611	25.0852	24.484	23.6905	18.2511	34.0757	39.9	60.4915	61.3436	55.207	58.5658	24.0025	33.1756	27.5811	58.902
P14824	Anxa6	Annexin A6	15.1112	17.9595	22.1964	19.142	17.2765	16.9797	20.9387	18.5391	20.9036	20.0423	24.1661	23.3123	4.44422	4.54139	6.81102	5.52466	17.5811	17.7772	51.4995	44.1674	25.5588	27.1913	18.1109	21.317	9.4466	37.1042
A0A2C9F2D2	Anxa7	Annexin	0	0	0	0	0.98723	0	0	0	0	0	0	0	0	0	0	0	0.987702	0	1.6349	1.63583	0	0	0.164538	0	0.164617	0.817684
O35640	Anxa8	Annexin A8	8.09884	7.4009	0.887857	0.88803	3.8502	6.31802	9.87673	11.6362	5.9161	4.04796	7.3978	7.80368	0	1.77707	0	0	6.22252	4.44431	13.8967	11.4508	11.2459	11.504	4.57397	7.77975	2.07398	12.0243
Q9JHQ0	Anxa9	Annexin A9	0	0	0	0	0	0	0	0	0	0	0	0	0	0	0	0	0	0	1.6349	0	0	0	0	0	0	0.408726
O70423	Aoc3	Membrane primary amine oxidase	5.03708	4.24318	1.67706	0	3.8502	5.33083	10.9632	10.4529	3.74686	6.41749	13.6119	11.0634	0	0	0	0	0	0	4.90471	5.7254	4.08941	6.27491	3.35639	9.37597	0	5.24861
Q3TYQ9	Aox4	Aldehyde oxidase 4	1.97533	3.15772	0	0	1.87574	2.0731	0	0	0	0.789845	0	0	0	0	0	0	0	1.08639	3.26981	3.27166	2.0447	2.09164	1.51365	0.131641	0.181065	2.66945
O35643	Ap1b1	AP-1 complex subunit beta-1	5.03708	3.15772	2.56492	0.88803	1.87574	1.08591	1.08644	1.18335	4.43708	4.04796	1.08501	0	3.55538	0.888533	0	0	2.07417	2.17277	12.2618	12.2687	10.2235	11.504	2.4349	1.97331	1.44848	11.5645
Q8CBB7	Ap1g1	AP-1 complex subunit gamma	0	0	0	0	0	0	0	0	0	0	0	0	0	0	0	0	0	0	0	0.817915	0	0	0	0	0	0.204479
P17426	Ap2a1	AP-2 complex subunit alpha-1	0	0	0	0	0	0	0	0	0	0	0	0	0	0	0	0	0	0	1.6349	2.45374	1.02235	0	0	0	0	1.27775
P17427	Ap2a2	AP-2 complex subunit alpha-2	0	0	1.67706	3.65079	1.87574	0	1.08644	0	1.47903	0	1.08501	0	0	0.888533	0	0	0.987702	0	4.90471	4.90749	3.06706	2.09164	1.2006	0.608413	0.312706	3.74272
Q9DBG3	Ap2b1	AP-2 complex subunit beta	1.97533	1.08547	0	0	0	1.08591	1.08644	1.18335	1.47903	5.62765	1.08501	0	0	0	0	0	2.07417	1.08639	8.99197	8.17915	4.08941	7.32073	0.691117	1.74358	0.52676	7.14531
P84091	Ap2m1	AP-2 complex subunit mu	0	0	0	0	0	0	0	0	0	0	0	0	0	0	0	0	0	0	2.45236	3.27166	0	1.04582	0	0	0	1.69246
P62743	Ap2s1	AP-2 complex subunit sigma	0	0	0	0	0	0	0	0	0	0	0	0	0	0	0	0	0	0	0.817452	0	0	0	0	0	0	0.204363
O54774	Ap3d1	AP-3 complex subunit delta-1	0	0	0	0	0	0	0	0	0	0	0	0	0	0	0	0	0	0	0	0	0	0	0	0	0	0
Q9JKC7	Ap4m1	AP-4 complex subunit mu-1	0	0	0	0	0	0	0	0	0	0	0	0	0	0	0	0	0	0	0	0	0	0	0	0	0	0
Q8R5A3	Apbb1ip	Amyloid beta A4 precursor protein-binding family B member 1-interacting protein	0	0	0	0	0	0	0	0	0	0	0	0	0	0	0	0	0	0	0	0	0	0	0	0	0	0
D3YTR0	Apc2	Adenomatous polyposis coli protein 2	0	0	0	0	0	0	0	0	0	0	0	0	0	0	0	0	0	0	0	0	0	0	0	0	0	0
P12246	Apcs	Serum amyloid P-component	0	0	0	0	0	0	0	0	0	0	0	0	19.7521	19.9426	0	1.87444	0	0	0	0	0	0	0	0	6.92819	0
Q8R146	Apeh	Acylamino-acid-releasing enzyme	0	0	0	0	0	0	0	0	0	0	0	0	0.888845	0	0	0	0	0	0.817452	0	0	1.04582	0	0	0.148141	0.465818
P28352	Apex1	DNA-(apurinic or apyrimidinic site) lyase	0	0	0	0	0	0	0	0	0	0	0	0	0	0	0	0	0	0	2.45236	0.817915	1.02235	1.04582	0	0	0	1.33461
O35841	Api5	Apoptosis inhibitor 5	0	0	0	0	0	0	0	0	0	0.789845	0	0	0	0.888533	0	0	0	0	2.45236	1.63583	3.06706	2.09164	0	0.131641	0.148089	2.31172
Q60709	Aplp2	Amyloid-like protein 2	0	0	0	0	0	0	0	0	0	0	0	0	0	0	0	0	0	0	0	0	1.02235	0	0	0	0	0.255588
Q9D7N9	Apmap	Adipocyte plasma membrane-associated protein	0	0	0	0	0	0	0	0	0	0	0	0	0	0	0	0	0	0	2.45236	3.27166	2.0447	1.04582	0	0	0	2.20363
Q00623	Apoa1	Apolipoprotein A-I	15.1112	13.7163	18.7436	21.0167	12.5378	19.0528	10.9632	18.5391	12.621	15.2045	21.0097	24.3989	75.2555	80.7577	64.4579	69.5515	42.2736	43.258	1.6349	3.27166	4.08941	7.32073	16.6964	17.1227	62.5924	4.07918
P09813	Apoa2	Apolipoprotein A-II	0	0	0	0	0	0	0	0	0	0	0	0	5.33307	6.31845	3.35615	3.65022	3.06188	3.35792	0	0	0	0	0	0	4.17962	0
P06728	Apoa4	Apolipoprotein A-IV	8.09884	9.47315	11.9367	7.30158	17.2765	16.9797	12.1484	15.0877	11.142	12.835	15.782	16.694	40.2943	45.4139	49.1578	43.9013	26.8655	27.7523	2.45236	1.63583	2.0447	3.13745	11.8444	13.9482	38.8975	2.31759
E9Q414	Apob	Apolipoprotein B-100	0	0	0	0	0	0	0	0	0	0	0	0	16.9868	14.5127	0	0	0	0	0	0	0	0	0	0	5.24992	0
Q9WV35	Apobec2	C->U-editing enzyme APOBEC-2	3.06176	4.24318	23.8735	21.9047	5.72593	3.15901	10.9632	5.81812	12.621	10.4654	14.697	16.694	0.888845	0.888533	0	0	0.987702	0	5.72217	6.54332	11.2459	6.27491	10.328	11.8764	0.460847	7.44657
P34928	Apoc1	Apolipoprotein C-I	0	0	0	0	0	0	0	0	0	0	0	0	0.888845	0	1.67808	0	0	0	0	0	0	0	0	0	0.42782	0
Q05020	Apoc2	Apolipoprotein C-II	0	0	0	0	0	0	0	0	0	0	0	0	1.77769	2.76432	0	0	0	0	0	0	0	0	0	0	0.757002	0
E9QP56	Apoc3	Apolipoprotein C-III	0	0	0	0	0	0	0	0	0	0	0	0	2.66653	4.54139	3.35615	5.52466	2.07417	1.08639	0	0	0	0	0	0	3.20822	0
P51910	Apod	Apolipoprotein D	0	0	0	0	0	0	0	0	0	0	0	0	0.888845	0	0	0	0	0	0	0	0	0	0	0	0.148141	0
P08226	Apoe	Apolipoprotein E	8.09884	8.48636	0.887857	1.87473	9.57613	11.6489	12.1484	11.6362	4.43708	5.62765	6.31279	7.80368	14.3203	14.5127	11.8453	14.6009	9.2844	11.0614	4.90471	4.08957	5.11176	3.13745	6.76213	7.9943	12.6042	4.31088
Q01339	Apoh	Beta-2-glycoprotein 1	0	0	0	0	0	0	0	0	0	0	0	0	0.888845	1.77707	0	0	0	0	0	0	0	0	0	0	0.444318	0
Q78IK4	Apool	MICOS complex subunit Mic27	0	0	0	0	0	0	0	0	0	0	0	0	0	0	0	0	0	0	0.817452	0.817915	0	0	0	0	0	0.408842
P08030	Aprt	Adenine phosphoribosyltransferase	0	0	0	0	0	0	0	0	0	0	0	0	1.77769	0.888533	0	0	0	0	0	0	2.0447	0	0	0	0.44437	0.511176
Q02013	Aqp1	Aquaporin-1	0	0	0	0	0	0	0	0	0	0	0	0	0	0	0	0	0	0	0	0	0	0	0	0	0	0
Q5XJY5	Arcn1	Coatomer subunit delta	0	0	0	0	0	0	0	0	0	0	0	0	0	0	0	0	0	0	0.817452	0.817915	1.02235	1.04582	0	0	0	0.925884
P61205	Arf3	ADP-ribosylation factor 3	6.02475	7.4009	4.24198	4.53882	6.71316	5.33083	9.87673	5.81812	6.70492	7.20734	4.2414	5.53172	7.20952	5.42992	8.4891	10.9507	9.2844	6.61709	10.6269	15.5404	8.17882	11.504	5.70841	6.56337	7.99678	11.4625
P61750	Arf4	ADP-ribosylation factor 4	4.04942	4.24318	5.12984	5.52552	3.8502	3.15901	4.44453	3.45143	3.74686	5.62765	3.15639	3.35855	4.44422	4.54139	6.81102	10.9507	7.21022	4.44431	5.72217	8.99706	5.11176	7.32073	4.32619	3.96423	6.4003	6.78793
P84084	Arf5	ADP-ribosylation factor 5	0	0	0	0	0	0	0	0	0	0	0	0	0	0	0	0	0	0	8.17452	12.2687	6.13411	9.41236	0	0	0	8.99743
Q61176	Arg1	Arginase-1	0	0	0	0	0	0	0	0	0	0	0	0	0	0.888533	1.67808	1.87444	0	0	0	0	0	0	0	0	0.740175	0
A2AH25	Arhgap1	Rho GTPase-activating protein 1	0	0	0	0	0	0	0	0	0	0	0	0	0	0	0	0	0	0	1.6349	1.63583	2.0447	2.09164	0	0	0	1.85177
Q99PT1	Arhgdia	Rho GDP-dissociation inhibitor 1	8.09884	9.47315	7.69476	4.53882	7.70039	8.48984	12.1484	11.6362	8.97275	7.99718	9.46918	8.89027	7.20952	5.42992	15.3001	10.9507	10.2721	8.88862	8.17452	7.36123	6.13411	7.32073	7.66597	9.85234	9.67516	7.24765
Q61599	Arhgdib	Rho GDP-dissociation inhibitor 2	0	0	0	0	1.87574	0	3.25932	2.36669	2.26784	0.789845	2.07138	2.17318	13.4314	14.5127	11.8453	12.8251	7.21022	3.35792	4.08726	2.45374	2.0447	2.09164	0.312623	2.15471	10.5304	2.66934
E9Q7E2	Arid2	AT-rich interactive domain-containing protein 2	0	0	0	0	0	0	0	0	0	0	0	0	0	0	0	0	0	0	0	0	1.02235	0	0	0	0	0.255588
P61211	Arl1	ADP-ribosylation factor-like protein 1	0	0	0	0	0	0	0	0	0	0	0	0	0	0	0	0	0	0	0	0.817915	0	3.13745	0	0	0	0.988842
Q8R5J9	Arl6ip5	PRA1 family protein 3	0.987663	0	1.67706	1.87473	1.87574	1.08591	0	0	3.74686	1.57969	2.07138	2.17318	1.77769	2.76432	0	0	0.987702	1.08639	0.817452	2.45374	2.0447	1.04582	1.25018	1.59519	1.10268	1.59043
Q8VEH3	Arl8a	ADP-ribosylation factor-like protein 8A	0	1.08547	0	0.88803	0	1.08591	0	1.18335	0.788814	1.57969	2.07138	2.17318	0	0	0	0	0.987702	1.08639	0	0	0	0	0.509901	1.2994	0.345682	0
Q9CQW2	Arl8b	ADP-ribosylation factor-like protein 8B	0	0	0	0	0	0	0	0	0	0	0	0	0	0	0	0	0	0	1.6349	2.45374	1.02235	1.04582	0	0	0	1.5392
P53762	Arnt	Aryl hydrocarbon receptor nuclear translocator	0	0	0	0	0	0	0	0	0	0	0	0	0	0	0	0	0	0	0	0	0	0	0	0	0	0
Q9CVB6	Arpc2	Actin-related protein 2/3 complex subunit 2	1.97533	2.07225	0	0	0	0	0	0	2.95805	4.04796	1.08501	0	4.44422	5.42992	0	1.87444	0.987702	1.08639	4.08726	4.08957	3.06706	4.18327	0.674596	1.3485	2.30378	3.85679
Q9JM76	Arpc3	Actin-related protein 2/3 complex subunit 3	0	0	0	0	0.98723	1.08591	0	1.18335	0.788814	0.789845	1.08501	1.08659	1.77769	2.76432	0	1.87444	2.07417	3.35792	1.6349	1.63583	2.0447	2.09164	0.345523	0.822267	1.97476	1.85177
P59999	Arpc4	Actin-related protein 2/3 complex subunit 4	1.97533	2.07225	0	0.88803	0.98723	2.0731	2.17288	2.36669	2.95805	2.36954	2.07138	1.08659	2.66653	1.77707	3.35615	3.65022	3.06188	2.17277	1.6349	0.817915	0	0	1.33266	2.17086	2.78077	0.613205
Q9CPW4	Arpc5	Actin-related protein 2/3 complex subunit 5	0	1.08547	0	0	0	0	2.17288	1.18335	0.788814	0	0	0	1.77769	1.77707	0	0	2.07417	1.08639	0	0	0	0	0.180911	0.69084	1.11922	0
Q9D668	Arrdc2	Arrestin domain-containing protein 2	0	0	0	0	0	0	0	0	0	0	0	0	0	0	0	0	0	0	0	0	0	0	0	0	0	0
P50428	Arsa	Arylsulfatase A	0	0	0	0	0	0	0	0	0	0	0	0	0	0	0	0	0	0	0	0.817915	1.02235	1.04582	0	0	0	0.721521
A0A0R4J1N4	Art3	NAD(P)(+)--arginine ADP-ribosyltransferase	0	0	0	0.88803	0	0	0	0	0	0	0	0	0	0	0	0	0	0	0	0	0	0	0.148005	0	0	0
Q9WV54	Asah1	Acid ceramidase	0	0	0	0	0.98723	0	0	0	0	1.57969	0	0	0	0	0	0	0.987702	0	5.72217	8.17915	8.17882	4.18327	0.164538	0.263282	0.164617	6.56585
Q9DAP7	Asf1b	Histone chaperone ASF1B	0	0	0	0	0	0	0	0	0	0	0	0	0	0	0	0	0	0	3.26981	0	1.02235	0	0	0	0	1.07304
O54984	Asna1	ATPase Asna1	0	0	0	0	0	0	0	0	0	0	0	0	0	0	0	0	0	0	0	0.817915	1.02235	1.04582	0	0	0	0.721521
Q61024	Asns	Asparagine synthetase [glutamine-hydrolyzing]	0	0	0	0	0	0	0	0	0	0	0	0	0	0	0	0	0	0	0	0	0	0	0	0	0	0
Q8BSY0	Asph	Aspartyl/asparaginyl beta-hydroxylase	0	0	0	0	0	0	0	0	0	0	0	0	0	0	0	0	0	0	1.6349	1.63583	2.0447	1.04582	0	0	0	1.59031
Q99MQ4	Aspn	Asporin	19.1607	19.045	29.8912	26.4436	25.9641	22.3105	18.7658	16.271	12.621	12.835	13.6119	13.3354	9.87605	11.8471	6.81102	7.30044	14.4204	14.4193	16.349	16.3583	11.2459	12.5498	23.8025	14.5734	10.7791	14.1258
Q09PK2	Asprv1	Retroviral-like aspartic protease 1	8.09884	6.31543	0.887857	0	8.68762	6.31802	4.44453	5.81812	2.26784	3.25811	5.22778	4.44514	4.44422	2.76432	8.4891	3.65022	2.07417	4.44431	12.2618	8.17915	10.2235	13.5956	5.0513	4.24359	4.31106	11.065
P16460	Ass1	Argininosuccinate synthase	1.97533	2.07225	0	0	0	0	0	0	1.47903	0.789845	0	0	0	0	0	0	0	0	1.6349	3.27166	2.0447	1.04582	0.674596	0.378145	0	1.99927
Q9D5T0	Atad1	ATPase family AAA domain-containing protein 1	0	0	0	0	0	0	0	0	0	0	0	0	0	0	0	0	0	0	0	0.817915	0	0	0	0	0	0.204479
Q925I1	Atad3	ATPase family AAA domain-containing protein 3	0	0	0	0	0	0	0	0	0	0	0	0	0	0	0	0	0	0	0.817452	0	0	0	0	0	0	0.204363
Q9CWJ9	Atic	Bifunctional purine biosynthesis protein PURH	1.97533	0	0	0	0.98723	1.08591	5.53097	5.81812	2.26784	3.25811	1.08501	2.17318	0	0.888533	0	0	2.07417	3.35792	8.99197	10.6329	12.2682	13.5956	0.674744	3.35554	1.05344	11.3722
Q91YH5	Atl3	Atlastin-3	0	0	0	0	0	0	0	0	0	0	0	0	0	0	0	0	0	0	0.817452	1.63583	0	0	0	0	0	0.613321
O08997	Atox1	Copper transport protein ATOX1	1.97533	1.08547	0.887857	0.88803	2.86297	2.0731	2.17288	0	1.47903	0.789845	2.07138	2.17318	0	0	1.67808	1.87444	0	1.08639	2.45236	2.45374	3.06706	2.09164	1.62879	1.44772	0.77315	2.5162
Q8VDN2	Atp1a1	Sodium/potassium-transporting ATPase subunit alpha-1	1.97533	2.07225	1.67706	0.88803	0.98723	1.08591	5.53097	7.00147	2.95805	2.36954	2.07138	3.35855	0.888845	0	0	0	0.987702	2.17277	20.4363	16.3583	11.2459	5.22909	1.44764	3.88166	0.674887	13.3174
Q6PIE5	Atp1a2	Sodium/potassium-transporting ATPase subunit alpha-2	1.97533	1.08547	4.24198	3.65079	0.98723	1.08591	4.44453	4.63478	2.95805	4.8378	5.22778	7.80368	0	0	0	0	0	2.17277	9.80943	5.7254	5.11176	1.04582	2.17112	4.98444	0.362129	5.4231
P14094	Atp1b1	Sodium/potassium-transporting ATPase subunit beta-1	0	0	0.887857	0.88803	0	0	0	2.36669	1.47903	1.57969	1.08501	1.08659	0	0	0	0	0	0	1.6349	1.63583	1.02235	1.04582	0.295981	1.26617	0	1.33473
P97370	Atp1b3	Sodium/potassium-transporting ATPase subunit beta-3	0	0	0	0	0	0	0	0	0	0	0	0	0	0	0	0	0	0	0	0	1.02235	0	0	0	0	0.255588
Q8R429	Atp2a1	Sarcoplasmic/endoplasmic reticulum calcium ATPase 1	73.7784	82.3967	188.719	180.763	87.4685	87.9587	129.978	128.689	109.448	104.26	147.068	157.753	40.2943	38.9967	40.6687	40.2511	58.7683	56.5909	62.1264	61.3436	60.3188	53.3367	116.847	129.533	45.9283	59.2814
O55143	Atp2a2	Sarcoplasmic/endoplasmic reticulum calcium ATPase 2	28.2472	30.5904	52.9754	51.9991	33.6645	31.7875	47.3095	47.5311	40.9197	40.8745	55.6314	56.6014	16.098	17.277	15.3001	14.6009	22.7171	19.95	26.1585	28.627	25.5588	19.8705	38.2107	48.1446	17.6572	25.0537
G5E829	Atp2b1	Plasma membrane calcium-transporting ATPase 1 (Fragment)	0	0	0	0	0	0	0	0	0	0	0	0	0	0	0	0	0	0	0	0.817915	0	0	0	0	0	0.204479
Q03265	Atp5f1a	ATP synthase subunit alpha, mitochondrial	45.4325	41.2477	44.3928	43.8095	42.2534	41.3633	58.3715	59.1674	46.1456	51.3399	55.6314	56.6014	24.1963	21.8184	50.8359	56.7264	45.4343	46.6159	58.8566	56.4361	40.8941	40.7869	43.0832	54.5429	40.9379	49.2434
P56480	Atp5f1b	ATP synthase subunit beta, mitochondrial	67.6549	68.6803	84.5437	84.9549	67.3291	66.8328	69.3346	67.2536	75.2331	66.6432	65.1006	64.4051	33.1835	36.3311	66.136	64.0268	61.9289	61.0352	89.9197	81.7915	92.0117	94.1236	73.3326	67.995	53.7736	89.4616
Q91VR2	Atp5f1c	ATP synthase subunit gamma, mitochondrial	0.987663	0	2.56492	2.76276	0	0	1.08644	1.18335	0.788814	2.36954	2.07138	1.08659	0	0	0	0	0.987702	2.17277	1.6349	1.63583	2.0447	2.09164	1.05256	1.43102	0.526746	1.85177
Q9D3D9	Atp5f1d	ATP synthase subunit delta, mitochondrial	5.03708	5.32865	0	0	7.70039	5.33083	7.70385	3.45143	6.70492	7.99718	1.08501	0	2.66653	2.76432	3.35615	0	4.14835	4.44431	2.45236	2.45374	4.08941	4.18327	3.89949	4.4904	2.89661	3.2947
Q78IK2	Atp5md	Up-regulated during skeletal muscle growth protein 5	0	0	0.887857	0	0	0	0	0	0.788814	0	1.08501	1.08659	0	0	0	0	0	0	0	0	0	0	0.147976	0.493402	0	0
Q06185	Atp5me	ATP synthase subunit e, mitochondrial	0	0	0.887857	0.88803	0	0	1.08644	1.18335	0	0	0	0	0	0	0	0	0.987702	0	0.817452	0	1.02235	1.04582	0.295981	0.378298	0.164617	0.721406
P56135	Atp5mf	ATP synthase subunit f, mitochondrial	3.06176	3.15772	4.24198	4.53882	3.8502	3.15901	4.44453	4.63478	4.43708	4.04796	6.31279	6.61831	1.77769	3.65286	5.13294	0	7.21022	5.5307	1.6349	1.63583	1.02235	1.04582	3.66825	5.08257	3.88407	1.33473
Q9CPQ8	Atp5mg	ATP synthase subunit g, mitochondrial	0	0	0.887857	0.88803	0	0	0	0	1.47903	0	0	0	0	0	0	0	0	0	1.6349	1.63583	0	1.04582	0.295981	0.246504	0	1.07914
Q9CQQ7	Atp5pb	ATP synthase F(0) complex subunit B1, mitochondrial	0	0	1.67706	0.88803	0	0	1.08644	0	2.26784	1.57969	0	0	0	0.888533	0	0	0	0	4.08726	3.27166	6.13411	5.22909	0.427515	0.822328	0.148089	4.68053
Q9DCX2	Atp5pd	ATP synthase subunit d, mitochondrial	3.06176	3.15772	1.67706	1.87473	4.83742	3.15901	0	0	2.26784	0.789845	1.08501	0	1.77769	1.77707	1.67808	1.87444	2.07417	2.17277	4.90471	4.90749	6.13411	4.18327	2.96128	0.690449	1.89237	5.0324
P97450	Atp5pf	ATP synthase-coupling factor 6, mitochondrial	0	1.08547	1.67706	0.88803	0.98723	2.0731	0	0	0.788814	0.789845	2.07138	2.17318	0	1.77707	0	0	0	1.08639	0	0	0	1.04582	1.11848	0.970537	0.477242	0.261455
Q9DB20	Atp5po	ATP synthase subunit O, mitochondrial	7.11118	7.4009	6.8069	6.41355	9.57613	6.31802	6.61741	7.00147	8.97275	10.4654	8.38417	7.80368	1.77769	0.888533	3.35615	1.87444	9.2844	7.80224	9.80943	8.17915	6.13411	7.32073	7.27111	8.20749	4.16391	7.86085
P63082	Atp6v0c	V-type proton ATPase 16 kDa proteolipid subunit	0	0	0	0	0	0	0	0	0	0	0	0	0	0	0	0	0	0	0	0	0	0	0	0	0	0
P51863	Atp6v0d1	V-type proton ATPase subunit d 1	0	0	0	0	0	0	0	0	0	0	0	0	0	0	0	0	0	0	0	1.63583	0	0	0	0	0	0.408957
P50516	Atp6v1a	V-type proton ATPase catalytic subunit A	0.987663	1.08547	0	0	1.87574	0	0	0	2.26784	2.36954	4.2414	1.08659	3.55538	2.76432	0	0	0	1.08639	8.17452	5.7254	10.2235	11.504	0.658144	1.66089	1.23435	8.90686
P62814	Atp6v1b2	V-type proton ATPase subunit B, brain isoform	0	0	0	0	0	0	0	0	0.788814	0	0	0	0	0	0	0	0	0	0.817452	0	2.0447	0	0	0.131469	0	0.715539
Q9Z1G3	Atp6v1c1	V-type proton ATPase subunit C 1	0	0	0	0	0	0	0	0	0	0	0	0	0	0	0	0	0	0	0.817452	1.63583	1.02235	0	0	0	0	0.868909
P50518	Atp6v1e1	V-type proton ATPase subunit E 1	0.987663	1.08547	3.45278	2.76276	0	0	1.08644	1.18335	1.47903	1.57969	0	0	0.888845	0	0	0	0.987702	1.08639	2.45236	2.45374	3.06706	3.13745	1.38144	0.888084	0.493822	2.77765
Q9D1K2	Atp6v1f	V-type proton ATPase subunit F	0	0	0	0	0	0	0	0	0	0	0	0	0	0	0	0	0	0	0	0	0	0	0	0	0	0
Q8BVE3	Atp6v1h	V-type proton ATPase subunit H	0	0	0	0	0	0	0	0	0	0	0	0	0	0	0	0	0	0	0.817452	0.817915	1.02235	1.04582	0	0	0	0.925884
P28658	Atxn10	Ataxin-10	0	0	0	0	0	0	0	0	0	0	0	0	0	0	0	0	0	0	0	0.817915	0	0	0	0	0	0.204479
Q64726	Azgp1	Zinc-alpha-2-glycoprotein	0	0	0	0	0	0	0	0	0	0	0	0	6.22191	3.65286	0	0	0	0	0	0	0	0	0	0	1.6458	0
P01887	B2m	Beta-2-microglobulin	0	0	0	0	0	0	0	0	0	0	0	0	0	0.888533	0	0	0	0	0	0	0	0	0	0	0.148089	0
Q9JLV1	Bag3	BAG family molecular chaperone regulator 3	0	0	0	0	0.98723	0	0	0	0	0	0	0	0	0	0	0	0	0	0	0	0	0	0.164538	0	0	0
Q497V6	Bahd1	Bromo adjacent homology domain-containing 1 protein	0	0	0	0	0	0	0	0	0	0	0	0	0	0	0	0	0	0	0	0	0	0	0	0	0	0
O54962	Banf1	Barrier-to-autointegration factor	5.03708	5.32865	4.24198	4.53882	5.72593	3.15901	4.44453	3.45143	3.74686	2.36954	3.15639	3.35855	0	0	1.67808	3.65022	3.06188	3.35792	6.53962	6.54332	7.15647	6.27491	4.67191	3.42122	1.95802	6.62858
Q91XV3	Basp1	Brain acid soluble protein 1	0	0	0	0	0	0	0	0	0	0	0	0	0	0	0	0	0	0	0.817452	0	0	0	0	0	0	0.204363
Q07813	Bax	Apoptosis regulator BAX	0	1.08547	0	0	0	0	0	1.18335	0	0	0	0	0	0	0	0	0	0	0	0	0	0	0.180911	0.197225	0	0
Q497J0	BC100530	MCG130175, isoform CRA_b	0.987663	1.08547	1.67706	0	0	0	0	0	3.74686	4.8378	2.07138	2.17318	10.7649	14.5127	15.3001	12.8251	11.3586	13.3329	1.6349	0.817915	1.02235	0	0.625032	2.1382	13.0157	0.868793
Q9R069	Bcam	Basal cell adhesion molecule	0	0	0	0	0	0	0	0	0.788814	0	0	0	0	0	0	0	0	0	0	0	0	0	0	0.131469	0	0
O35855	Bcat2	Branched-chain-amino-acid aminotransferase, mitochondrial	0	0	0.887857	0	0	1.08591	0	1.18335	0.788814	0.789845	1.08501	2.17318	0	0	0	0	0	0	0	0	0	0	0.328961	1.00337	0	0
Q6P3A8	Bckdhb	2-oxoisovalerate dehydrogenase subunit beta, mitochondrial	0	0	0	0	0	0	0	0	0	0	0	0	0	0	0	0	0	0	0	0	1.02235	0	0	0	0	0.255588
P59017	Bcl2l13	Bcl-2-like protein 13	0	0	0.887857	0.88803	0	0	0	0	0	0	0	0	0	0	0	0	0	0	0	0.817915	0	0	0.295981	0	0	0.204479
Q8K019	Bclaf1	Bcl-2-associated transcription factor 1	0	0	0	0	0	0	0	0	0	0	0	0	0	0	0	0	0	0	0.817452	0	0	0	0	0	0	0.204363
P28653	Bgn	Biglycan	21.2348	19.045	20.5194	21.9047	25.9641	25.4695	19.8522	20.9058	13.4098	15.2045	28.3089	25.5842	10.7649	7.30571	40.6687	45.7757	20.643	25.4807	40.8726	49.0749	37.827	33.4662	22.3562	20.5443	25.1065	40.3102
P70444	Bid	BH3-interacting domain death agonist	0	0	0	0	0	0	0	0	0	0	0	0	0	0.888533	0	0	0	0	0	0	0	0	0	0	0.148089	0
O08539	Bin1	Myc box-dependent-interacting protein 1	4.04942	3.15772	5.12984	5.52552	5.72593	6.31802	0	0	4.43708	4.04796	2.07138	1.08659	1.77769	1.77707	3.35615	1.87444	2.07417	1.08639	0	0	0	0	4.98441	1.9405	1.99098	0
Q8R016	Blmh	Bleomycin hydrolase	5.03708	5.32865	0.887857	0.88803	2.86297	4.24492	6.61741	7.00147	6.70492	3.25811	4.2414	5.53172	1.77769	2.76432	3.35615	0	7.21022	3.35792	6.53962	8.17915	10.2235	10.4582	3.20825	5.55917	3.07772	8.85012
Q9CY64	Blvra	Biliverdin reductase A	0	0	0.887857	0.88803	0	0	0	0	0	0	0	0	0	0	0	0	0	0	0	0.817915	1.02235	1.04582	0.295981	0	0	0.721521
Q923D2	Blvrb	Flavin reductase (NADPH)	5.03708	4.24318	0.887857	0.88803	2.86297	6.31802	1.08644	1.18335	2.95805	1.57969	3.15639	3.35855	4.44422	4.54139	0	0	2.07417	1.08639	3.26981	2.45374	1.02235	3.13745	3.37286	2.22041	2.02436	2.47084
Q9D6W8	Borcs6	BLOC-1-related complex subunit 6	0	0	0	0	0	0	0	0	0	0	0	0	0	0	0	0	0	0	0	0	0	0	0	0	0	0
P15327	Bpgm	Bisphosphoglycerate mutase	0	0	0	0	0	0	0	0	0	0	0	0	0.888845	0.888533	0	0	0	0	0	0	0	0	0	0	0.29623	0
A2AJD1	Bpifb9b	BPI fold-containing family B, member 9B	15.1112	11.6441	3.45278	4.53882	23.1012	22.3105	1.08644	0	0.788814	0	0	0	10.7649	13.6242	0	0	0	0	0	0	0	0	13.3598	0.312542	4.06484	0
Q5RJI5	Brsk1	Serine/threonine-protein kinase BRSK1	0	0	0	0	0.98723	1.08591	0	0	0	0	0	1.08659	0	0	0	0	0	0	0	0	0	0	0.345523	0.181098	0	0
P18572	Bsg	Basigin	0	0	0	0	0	0	0	0	0	0	0	0	0	0	0	0	0	0	0	0	0	1.04582	0	0	0	0.261455
A0A0R4J131	Btd	Biotinidase	0	0	0	0	0	0	0	0	0	0	0	0	0.888845	0.888533	0	0	0	0	0	0	0	0	0	0	0.29623	0
Q64152	Btf3	Transcription factor BTF3	3.06176	4.24318	1.67706	0.88803	3.8502	4.24492	1.08644	2.36669	3.74686	2.36954	1.08501	0	0	0	1.67808	0	2.07417	1.08639	5.72217	4.90749	7.15647	6.27491	2.99419	1.77576	0.80644	6.01526
Q9WVA3	Bub3	Mitotic checkpoint protein BUB3	0	0	0	0	0	0	0	0	0	0	0	0	0	0	0	0	0	0	0.817452	0	0	0	0	0	0	0.204363
Q91VK1	Bzw2	Basic leucine zipper and W2 domain-containing protein 2	0	0	0	0	0	0	0	0	0	0	0	0	0	0	0	0	0	0	0.817452	0	0	0	0	0	0	0.204363
P98086	C1qa	Complement C1q subcomponent subunit A	0	0	0	0	0	0	0	0	0	0	0	0	0	0	0	0	0	0	0.817452	0	0	0	0	0	0	0.204363
Q8R5L1	C1qbp	Complement component 1 Q subcomponent-binding protein, mitochondrial	3.06176	1.08547	3.45278	1.87473	3.8502	2.0731	0	1.18335	1.47903	0	3.15639	1.08659	0	0	1.67808	1.87444	0	2.17277	4.08726	2.45374	3.06706	5.22909	2.56634	1.15089	0.954215	3.70929
Q02105	C1qc	Complement C1q subcomponent subunit C	0	0	0	0	0	0	0	0	0	0	0	0	0	0	0	0	0	0	0	0	0	0	0	0	0	0
D3YZ61	C1qtnf3	Complement C1q tumor necrosis factor-related protein 3	0	0	1.67706	1.87473	0	0	0	0	0	0	0	0	0	0	0	0	0	0	0.817452	0	1.02235	2.09164	0.591965	0	0	0.98286
E9Q6C2	C1s1	Complement component 1, s subcomponent 1	0	0	0	0	0	0	0	0	0	0	0	0	5.33307	5.42992	0	0	0	0	0	0	0	0	0	0	1.79383	0
P01027	C3	Complement C3	11.0618	11.6441	52.0876	45.6842	20.2382	19.0528	16.4941	16.271	30.5665	29.7179	42.0195	43.3648	356.526	390.263	152.606	155.578	65.9785	63.208	7.35707	10.6329	20.447	15.6873	26.6281	29.739	197.36	13.5311
P01029	C4b	Complement C4-B	0	0	15.3895	15.4912	1.87574	0	0	0	4.43708	3.25811	3.15639	5.53172	121.772	117.977	27.1454	18.2511	13.4327	14.4193	2.45236	3.27166	2.0447	5.22909	5.45941	2.73055	52.1663	3.24945
P06684	C5	Complement C5	0	0	0	0	0	0	0	0	0	0	0	0	29.5294	22.7069	0	0	0	0	0	0	0	0	0	0	8.70606	0
Q91Z58	C6orf132	Uncharacterized protein C6orf132 homolog	0	3.15772	1.67706	3.65079	0	0	0	3.45143	0.788814	0.789845	3.15639	3.35855	0	0.888533	1.67808	1.87444	0	1.08639	0	0	0	0	1.41426	1.92417	0.921239	0
Q8K182	C8a	Complement component C8 alpha chain	0	0	0	0	0	0	0	0	0	0	0	0	1.77769	1.77707	0	0	0	0	0	0	0	0	0	0	0.592459	0
Q8BH35	C8b	Complement component C8 beta chain	0	0	0	0	0	0	0	0	0	0	0	0	4.44422	6.31845	0	0	0.987702	0	0	0	0	0	0	0	1.9584	0
Q8VCG4	C8g	Complement component C8 gamma chain	0	0	0	0	0	0	0	0	0	0	0	0	0	0	0	0	0	0	0	0	0	0	0	0	0	0
A0A0R4J032	C9	Complement component 9	0	0	0	0	0	0	0	0	0	0	0	0	8.09836	9.08278	1.67808	0	2.07417	2.17277	0	0	0	0	0	0	3.85103	0
P00920	Ca2	Carbonic anhydrase 2	3.06176	1.08547	0	0.88803	5.72593	4.24492	2.17288	1.18335	2.26784	1.57969	4.2414	3.35855	18.7645	17.277	11.8453	7.30044	4.14835	7.80224	1.6349	2.45374	3.06706	2.09164	2.50102	2.46728	11.1896	2.31184
P16015	Ca3	Carbonic anhydrase 3	76.7414	80.3244	66.5892	62.9515	75.0294	84.7997	74.8656	75.3398	67.7394	68.2229	95.5795	88.9027	18.7645	18.1656	50.8359	45.7757	38.1253	44.3443	19.6189	15.5404	19.4247	21.9622	74.406	78.4416	36.0019	19.1365
P18761	Ca6	Carbonic anhydrase 6	1.97533	1.08547	0	0	2.86297	0	0	0	0	0.789845	0	0	0	0	0	0	0	0	0.817452	0.817915	1.02235	1.04582	0.987293	0.131641	0	0.925884
Q06138	Cab39	Calcium-binding protein 39	0	0	0	0	0	0	0	0	0	0	0	0	0	0	0	0	0	0	0.817452	0	0	0	0	0	0	0.204363
A2AIR7	Cacna1b	Voltage-dependent N-type calcium channel subunit alpha	0	0	0	0	0	0	0	0	0	0	0	0	0	0	0	0	0	0	0	0	0	0	0	0	0	0
O08532	Cacna2d1	Voltage-dependent calcium channel subunit alpha-2/delta-1	0	0	3.45278	1.87473	0	0	0	0	0.788814	0.789845	2.07138	1.08659	0	0	0	0	0	0	0.817452	0	1.02235	0	0.887918	0.789438	0	0.459951
Q9CXW3	Cacybp	Calcyclin-binding protein	0	0	0	0	0	0	0	0	0	0	0	0	0	0	0	0	0	0	0	0	0	1.04582	0	0	0	0.261455
E9QA15	Cald1	Caldesmon 1	0.987663	1.08547	0	0	1.87574	1.08591	0	0	0.788814	1.57969	1.08501	2.17318	0	0	3.35615	0	2.07417	1.08639	0.817452	0.817915	0	0	0.839129	0.937782	1.08612	0.408842
Q8CE93	Calhm4	Calcium homeostasis modulator protein 4	0	0	0	0	0	0	0	0	0	0	0	0	0	0	0	0	0	0	0.817452	0	0	0	0	0	0	0.204363
Q3UKW2	Calm1	Calmodulin-1	23.2101	20.0318	10.2597	9.17631	23.1012	21.2246	25.2844	24.3572	15.6777	13.6248	24.1661	21.1391	8.98721	9.97131	32.1796	32.9506	20.643	19.95	22.0712	21.2658	28.6259	29.2829	17.8339	20.7082	20.7803	25.3114
Q9JM83	Calm4	Calmodulin-4	16.1977	17.9595	11.1475	11.8404	17.2765	19.0528	13.2348	15.0877	10.4518	10.4654	21.0097	15.5086	9.87605	11.8471	40.6687	42.1255	22.7171	21.0364	13.8967	11.4508	28.6259	26.1455	15.5791	14.293	24.7118	20.0297
Q9D6P8	Calml3	Calmodulin-like protein 3	4.04942	3.15772	0	0	3.8502	3.15901	3.25932	2.36669	2.95805	1.57969	1.08501	0	0.888845	0.888533	1.67808	1.87444	2.07417	2.17277	6.53962	7.36123	12.2682	12.5498	2.36939	1.87479	1.59614	9.67972
P14211	Calr	Calreticulin	13.1359	12.6309	6.8069	4.53882	6.71316	10.5629	9.87673	9.26955	11.9308	11.2553	10.4556	15.5086	7.20952	7.30571	11.8453	12.8251	12.3463	11.0614	38.4203	32.7166	36.8047	41.8327	9.06477	11.3828	10.4322	37.4436
Q6XLQ8	Calu	Calumenin	5.03708	4.24318	1.67706	1.87473	4.83742	3.15901	3.25932	2.36669	5.22589	3.25811	6.31279	6.61831	3.55538	2.76432	15.3001	14.6009	8.2967	6.61709	11.4443	13.9046	18.4023	15.6873	3.47142	4.50685	8.52241	14.8596
Q5SVJ0	Camk2b	Calcium/calmodulin-dependent protein kinase II, beta, isoform CRA_b	0	0	4.24198	3.65079	0	0	0	0	0.788814	0	0	0	0	0	0	0	0	0	0	0	0	0	1.31546	0.131469	0	0
Q3UHL1	Camkv	CaM kinase-like vesicle-associated protein	0	0	0	0	0	0	0	0	0	0	0	0	0	0	0	0	0	0	0.817452	0.817915	0	1.04582	0	0	0	0.670296
P51437	Camp	Cathelicidin antimicrobial peptide	0	0	0	0	0	0	0	0	0	0	0	0	7.20952	8.19424	10.1672	12.8251	2.07417	2.17277	0	0	0	0	0	0	7.10716	0
Q6ZQ38	Cand1	Cullin-associated NEDD8-dissociated protein 1	6.02475	5.32865	0	0	3.8502	2.0731	2.17288	2.36669	5.9161	4.04796	2.07138	0	2.66653	4.54139	0	0	0.987702	2.17277	12.2618	13.0866	11.2459	14.6415	2.87945	2.7625	1.72807	12.8089
Q6ZQ73	Cand2	Cullin-associated NEDD8-dissociated protein 2	0	0	0.887857	0	0	0	0	0	0	0	0	0	0	0	0	0	0	0	0	0	0	0	0.147976	0	0	0
P35564	Canx	Calnexin	4.04942	1.08547	0.887857	0.88803	1.87574	1.08591	2.17288	2.36669	2.95805	4.04796	2.07138	3.35855	0	0	0	1.87444	0.987702	1.08639	12.2618	13.0866	8.17882	8.36655	1.6454	2.82925	0.658088	10.4734
P40124	Cap1	Adenylyl cyclase-associated protein 1	11.0618	8.48636	8.58261	10.9524	6.71316	5.33083	10.9632	9.26955	10.4518	9.6756	8.38417	8.89027	23.3075	22.7069	18.6563	18.2511	12.3463	9.97501	13.0792	13.9046	17.38	16.7331	8.52119	9.60576	17.5405	15.2742
Q99LB4	Capg	Capping protein (Actin filament), gelsolin-like	3.06176	3.15772	0	0.88803	3.8502	4.24492	3.25932	3.45143	2.26784	2.36954	2.07138	2.17318	0.888845	3.65286	3.35615	1.87444	4.14835	5.5307	2.45236	4.08957	3.06706	3.13745	2.53377	2.59878	3.24189	3.18661
O35350	Capn1	Calpain-1 catalytic subunit	1.97533	2.07225	0.887857	1.87473	0	0	3.25932	1.18335	0.788814	1.57969	0	0	1.77769	0	0	0	0	0	1.6349	2.45374	3.06706	2.09164	1.13503	1.1352	0.296282	2.31184
O08529	Capn2	Calpain-2 catalytic subunit	0.987663	0	1.67706	0.88803	0	0	0	0	1.47903	0.789845	0	0	0	0	0	0	0	0	0.817452	0.817915	3.06706	0	0.592126	0.378145	0	1.17561
A0A0R4IZW8	Capns1	Calpain small subunit 1	0	0	0.887857	0	0	0	0	0	1.47903	3.25811	3.15639	3.35855	0.888845	0	0	0	0	0	4.08726	6.54332	4.08941	3.13745	0.147976	1.87535	0.148141	4.46436
Q60865	Caprin1	Caprin-1	0	0	0	0	0	0	0	2.36669	0	0	0	0	0	0	0	0	0	0	1.6349	1.63583	4.08941	4.18327	0	0.394449	0	2.88585
P47753	Capza1	F-actin-capping protein subunit alpha-1	0	2.07225	0	0	0.98723	0	3.25932	2.36669	0.788814	0.789845	0	3.35855	2.66653	2.76432	3.35615	3.65022	4.14835	2.17277	3.26981	4.08957	3.06706	3.13745	0.509914	1.76054	3.12639	3.39097
P47754	Capza2	F-actin-capping protein subunit alpha-2	3.06176	7.4009	3.45278	2.76276	6.71316	4.24492	8.79029	5.81812	3.74686	4.8378	4.2414	4.44514	2.66653	2.76432	8.4891	7.30044	7.21022	7.80224	1.6349	4.90749	3.06706	3.13745	4.60605	5.31327	6.03881	3.18673
P47757	Capzb	F-actin-capping protein subunit beta	0	0	0	0	0	0	0	0	0.788814	1.57969	1.08501	1.08659	0.888845	1.77707	0	0	2.07417	0	2.45236	2.45374	1.02235	1.04582	0	0.756684	0.790014	1.74357
D3YUP1	Carm1	Histone-arginine methyltransferase CARM1	0	0	0	0	0	0	0	0	0	0	0	0	0	0	0	0	0	0	0.817452	0	0	0	0	0	0	0.204363
Q9ER72	Cars	Cysteine--tRNA ligase, cytoplasmic	0	0	0	0	0	0	0	0	0	0	0	0	0	0	0	0	0	0	0	0	0	1.04582	0	0	0	0.261455
O89094	Casp14	Caspase-14	10.0742	11.6441	0	0	11.5506	9.57575	4.44453	5.81812	4.43708	4.8378	7.3978	5.53172	0	0	0	0	3.06188	3.35792	7.35707	5.7254	7.15647	7.32073	7.14076	5.41118	1.06997	6.88992
P70677	Casp3	Caspase-3	0	0	0	0	0	0	0	0	0	0	0	0	0	0.888533	0	0	0.987702	0	0	0	0	0	0	0	0.312706	0
O09165	Casq1	Calsequestrin-1	19.1607	20.0318	109.305	97.6833	26.9514	20.1387	20.9387	20.9058	29.7777	33.6672	29.3939	26.6708	8.98721	11.8471	10.1672	9.17488	11.3586	9.97501	18.8014	20.4479	35.7823	30.3287	48.8785	26.8923	10.2517	26.3401
F6QYE1	Casq2	Calsequestrin	0	0	3.45278	2.76276	1.87574	1.08591	0	0	1.47903	2.36954	0	0	0	0	0	0	0	0	3.26981	0.817915	2.0447	0	1.52953	0.641427	0	1.53311
P51125	Cast	Calpastatin	8.09884	7.4009	0	0	7.70039	6.31802	4.44453	4.63478	4.43708	4.04796	6.31279	6.61831	0	0	6.81102	9.17488	4.14835	5.5307	3.26981	2.45374	6.13411	6.27491	4.91969	5.08257	4.27749	4.53314
P24270	Cat	Catalase	1.97533	2.07225	1.67706	0.88803	3.8502	5.33083	5.53097	4.63478	4.43708	4.8378	9.46918	7.80368	1.77769	0.888533	1.67808	0	4.14835	0	4.90471	6.54332	5.11176	4.18327	2.63228	6.11891	1.41544	5.18577
P49817	Cav1	Caveolin-1	1.97533	2.07225	1.67706	0.88803	1.87574	3.15901	4.44453	3.45143	3.74686	3.25811	8.38417	7.80368	0	0	1.67808	0	2.07417	1.08639	4.08726	3.27166	3.06706	4.18327	1.94124	5.18146	0.80644	3.65231
O54724	Cavin1	Caveolae-associated protein 1	7.11118	7.4009	5.12984	6.41355	8.68762	7.40393	7.70385	10.4529	6.70492	7.20734	8.38417	8.89027	0.888845	0.888533	6.81102	7.30044	5.13605	3.35792	5.72217	4.08957	5.11176	5.22909	7.0245	8.22391	4.0638	5.03815
Q63918	Cavin2	Caveolae-associated protein 2	0.987663	0	0	0	0.98723	0	0	0	0	0	0	1.08659	0	0	0	0	0	0	0	0.817915	0	0	0.329149	0.181098	0	0.204479
Q91VJ2	Cavin3	Caveolae-associated protein 3	0	1.08547	0	0	1.87574	1.08591	1.08644	0	0	0	1.08501	1.08659	0	0	0	0	0.987702	0	0	0	0	0	0.674519	0.543006	0.164617	0
P48758	Cbr1	Carbonyl reductase [NADPH] 1	0	1.08547	0	0	0.98723	1.08591	1.08644	0	0.788814	0.789845	0	1.08659	0	0	0	0	0	0	0	0	0	0	0.526434	0.625281	0	0
P08074	Cbr2	Carbonyl reductase [NADPH] 2	1.97533	2.07225	4.24198	4.53882	1.87574	2.0731	0	0	0.788814	0	0	0	0	0	0	0	0.987702	0	4.90471	4.08957	3.06706	4.18327	2.7962	0.131469	0.164617	4.06115
Q8K354	Cbr3	Carbonyl reductase [NADPH] 3	0	0	0	0	0	0	0	0	0	0	0	0	0	0	0	0	0	0	0	0	0	0	0	0	0	0
Q91WT9	Cbs	Cystathionine beta-synthase	0	0	0	0	0	0	0	0	0	0	0	0	0	0	0	0	0	0	0	0	2.0447	1.04582	0	0	0	0.772631
P83917	Cbx1	Chromobox protein homolog 1	0	0	0	0	0	0	0	0	0	0	0	0	0	0	0	0	0	0	0.817452	0.817915	2.0447	2.09164	0	0	0	1.44293
D3YV10	Ccdc13	Coiled-coil domain-containing protein 13	0	0	0	0	0	0	0	0	0	0	0	0	0	0	0	0	0	0	0.817452	0	0	0	0	0	0	0.204363
E9Q1U1	Ccdc171	Coiled-coil domain-containing protein 171	0	0	0	0.88803	0	0	0	0	0	0	0	0	0	0	0	0	0	0	0	0	0	0	0.148005	0	0	0
Q3UHY7	Ccdc32	Coiled-coil domain containing 32	0	0	0	0	0	0	0	0	0	0	0	0	0	0	0	0	0	0	0	0	0	0	0	0	0	0
Q9D024	Ccdc47	Coiled-coil domain-containing protein 47	0	0	0	0	0	0	0	0	0	0	0	0	0	0	0	0	0	0	0	0	1.02235	1.04582	0	0	0	0.517043
Q8C3X2	Ccdc90b	Coiled-coil domain-containing protein 90B, mitochondrial	0	0	0	0	0	0	0	0	0	0	0	0	0	0	0	0	0	0	0	0.817915	0	0	0	0	0	0.204479
P80314	Cct2	T-complex protein 1 subunit beta	5.03708	4.24318	0	0	5.72593	2.0731	3.25932	4.63478	4.43708	7.20734	2.07138	2.17318	0.888845	2.76432	0	0	7.21022	3.35792	14.7141	11.4508	14.3129	13.5956	2.84655	3.96385	2.37022	13.5184
P80318	Cct3	T-complex protein 1 subunit gamma	1.97533	4.24318	0	0.88803	0.98723	1.08591	1.08644	2.36669	2.26784	0.789845	1.08501	1.08659	0	0	0	0	3.06188	0	7.35707	8.17915	4.08941	7.32073	1.52995	1.44707	0.510313	6.73659
P80315	Cct4	T-complex protein 1 subunit delta	0.987663	0	0.887857	0.88803	0.98723	0	0	0	1.47903	1.57969	0	0	0	0.888533	0	0	2.07417	1.08639	4.90471	4.08957	6.13411	5.22909	0.62513	0.509786	0.674849	5.08937
P80316	Cct5	T-complex protein 1 subunit epsilon	5.03708	3.15772	0	0	1.87574	0	5.53097	5.81812	4.43708	2.36954	0	0	1.77769	1.77707	0	0	3.06188	1.08639	5.72217	8.99706	7.15647	5.22909	1.67842	3.02595	1.28384	6.7762
P80317	Cct6a	T-complex protein 1 subunit zeta	8.09884	7.4009	6.0177	4.53882	5.72593	4.24492	5.53097	5.81812	6.70492	5.62765	0	0	4.44422	4.54139	0	1.87444	5.13605	5.5307	17.1665	17.9941	12.2682	16.7331	6.00452	3.94694	3.5878	16.0405
P80313	Cct7	T-complex protein 1 subunit eta	0	1.08547	0	0	0	0	0	1.18335	1.47903	0	0	0	0	0	0	0	0	1.08639	3.26981	3.27166	4.08941	2.09164	0.180911	0.443729	0.181065	3.18063
P42932	Cct8	T-complex protein 1 subunit theta	3.06176	3.15772	0.887857	0	0.98723	1.08591	6.61741	1.18335	2.95805	3.25811	2.07138	1.08659	2.66653	0.888533	3.35615	1.87444	7.21022	1.08639	3.26981	4.08957	3.06706	2.09164	1.53008	2.86248	2.84704	3.12952
Q8R422	Cd109	CD109 antigen	0	0	0	0	0	0	0	0	0	0	0	0	0	0	0	0	0	0	0	0	0	0	0	0	0	0
P10810	Cd14	Monocyte differentiation antigen CD14	0	0	0	0	0	0	0	0	0	0	0	0	0.888845	2.76432	0	0	0	0	0	0	0	0	0	0	0.608861	0
Q2VLH6	Cd163	Scavenger receptor cysteine-rich type 1 protein M130	0	0	0	0	0	0	0	0	0	0	0	0	0	0	0	0	0	0	0.817452	1.63583	1.02235	1.04582	0	0	0	1.13036
Q8R2S8	Cd177	CD177 antigen	0	0	0	0	0	0	0	0	0	0	0	0	1.77769	2.76432	0	0	0	0	0	0	0	0	0	0	0.757002	0
Q8CJ91	Cd209b	CD209 antigen-like protein B	0	0	0	0	0	0	0	0	0	0	0	0	0	0	0	0	0	0	0.817452	0.817915	1.02235	1.04582	0	0	0	0.925884
Q64314	Cd34	Hematopoietic progenitor cell antigen CD34	0	0	0	0	0	0	0	0	0	0	0	0	0	0	0	0	0	0	0	0	0	0	0	0	0	0
Q08857	Cd36	Platelet glycoprotein 4	6.02475	5.32865	0.887857	0.88803	6.71316	4.24492	3.25932	5.81812	4.43708	3.25811	7.3978	7.80368	0	0	0	0	0.987702	0	7.35707	8.17915	3.06706	5.22909	4.01456	5.32902	0.164617	5.95809
A2APM2	Cd44	CD44 antigen	0	0	0	0	0	0	0	0	0	0	0	0	0	0	0	0	0	0	0.817452	0.817915	1.02235	4.18327	0	0	0	1.71025
A0A2R8W6P0	Cd47	Leukocyte surface antigen CD47	0	0	0	0	0	0	0	0	0	0	0	0	0	0	0	0	0	0	0	1.63583	0	0	0	0	0	0.408957
P41731	Cd63	CD63 antigen	0	0	0	0	0	0	0	0	0.788814	0	0	0	0	0	0	0	0	1.08639	1.6349	1.63583	0	0	0	0.131469	0.181065	0.817684
P04441	Cd74	H-2 class II histocompatibility antigen gamma chain	0	0	0	0	0	0	0	0	0	0	0	0	0	0	0	0	0	0	0	0	0	0	0	0	0	0
P35762	Cd81	CD81 antigen	0	0	0	0	0	0	0	0	0	0	0	0	0	0	0	0	0	0	0.817452	0	0	0	0	0	0	0.204363
Q8VCN6	Cd99	CD99 antigen	0	0	1.67706	1.87473	0	0	0	0	0	0	0	0	0	0	0	0	0	0	0	0	0	0	0.591965	0	0	0
Q61081	Cdc37	Hsp90 co-chaperone Cdc37	0	1.08547	0	0	0	0	0	0	1.47903	0.789845	1.08501	0	0	0	0	0	0	0	2.45236	1.63583	1.02235	2.09164	0.180911	0.55898	0	1.80054
P60766	Cdc42	Cell division control protein 42 homolog	7.11118	7.4009	3.45278	1.87473	7.70039	6.31802	7.70385	8.08621	7.49373	7.99718	9.46918	7.80368	8.98721	9.08278	3.35615	7.30044	8.2967	8.88862	5.72217	5.7254	6.13411	4.18327	5.643	8.0923	7.65198	5.44124
A0A0R4IZW5	Cdh1	Cadherin 1, isoform CRA_b	5.03708	3.15772	0	0	2.86297	5.33083	4.44453	4.63478	0.788814	0.789845	2.07138	1.08659	0	0	0	0	2.07417	1.08639	0	0	1.02235	1.04582	2.73143	2.30266	0.52676	0.517043
Q9WTR5	Cdh13	Cadherin-13	0	0	0	0	0	0	0	0	0	0	0	0	0	0	0	0	0	0	0.817452	1.63583	2.0447	5.22909	0	0	0	2.43177
O35207	Cdk2ap1	Cyclin-dependent kinase 2-associated protein 1	0	0	0	0	0	0	0	0	0	0	0	0	0	0	0	0	0	0	0	0	1.02235	1.04582	0	0	0	0.517043
Q99LM2	Cdk5rap3	CDK5 regulatory subunit-associated protein 3	0	0	0	0	0	0	0	0	0	0	0	0	0	0	0	0	0	0	0	0.817915	0	1.04582	0	0	0	0.465933
Q7TPC1	Cdsn	Corneodesmosin	0	0	0	0	0	0	0	0	0	0	0	0	0	0	0	0	0	0	0	0	0	0	0	0	0	0
O35161	Celsr1	Cadherin EGF LAG seven-pass G-type receptor 1	0	0	0	0	0	0	0	0	0	0	0	0	0	0	0	0	0	0	0	0	0	0	0	0	0	0
A0A1L1SSA4	Cep164	Centrosomal protein of 164 kDa	0	0	0	0	0	0	0	0	0	0	0	0	0	0	0	0	0	0	0	0	0	0	0	0	0	0
Q9D3R3	Cep72	Centrosomal protein of 72 kDa	0	0	0	0	0	0	0	0	0	0	0	0	0	0	0	0	0	0	0	0	0	0	0	0	0	0
D3Z5G7	Ces1b	Carboxylic ester hydrolase	5.03708	5.32865	6.8069	5.52552	7.70039	10.5629	8.79029	9.26955	7.49373	7.20734	11.5406	15.5086	17.8757	17.277	20.3343	22	16.4946	16.6909	4.08726	1.63583	2.0447	1.04582	6.82691	9.96834	18.4454	2.2034
P23953	Ces1c	Carboxylesterase 1C	9.0865	10.5586	14.5017	11.8404	11.5506	15.8938	16.4941	13.9043	11.142	12.0451	21.0097	21.1391	31.3071	30.9012	32.1796	29.3004	20.643	23.3079	4.08726	2.45374	4.08941	2.09164	12.2386	15.9557	27.9399	3.18051
Q8VCT4	Ces1d	Carboxylesterase 1D	5.03708	4.24318	6.0177	5.52552	6.71316	7.40393	7.70385	7.00147	3.74686	4.8378	13.6119	14.422	6.22191	5.42992	11.8453	9.17488	7.21022	8.88862	4.08726	1.63583	6.13411	4.18327	5.82343	8.55399	8.12847	4.01012
E9PV38	Ces2g	Carboxylic ester hydrolase	0	0	0	0	0	0	0	0	0	0	0	0	0	0	0	0	0	0	0	0	0	0	0	0	0	0
Q3V0B4	Cfap65	Cilia- and flagella-associated protein 65	0	0	0	0	0	0	0	0	0	0	0	0	0	0	0	0	0	0	0	0	0	0	0	0	0	0
P03953	Cfd	Complement factor D	0	1.08547	2.56492	1.87473	0	1.08591	0	0	2.26784	3.25811	4.2414	3.35855	4.44422	4.54139	0	0	0.987702	0	0	0	1.02235	1.04582	1.10184	2.18765	1.66222	0.517043
E9Q8I0	Cfh	Complement factor H	0	0	0	0	0	0	0	0	0	0	0	0	16.098	15.4012	5.13294	3.65022	2.07417	1.08639	0	0	0	0	0	0	7.24049	0
Q61129	Cfi	Complement factor I	0	0	0	0.88803	0	0	0	0	0.788814	0.789845	2.07138	1.08659	7.20952	4.54139	3.35615	1.87444	0.987702	2.17277	0	0	0	0	0.148005	0.789438	3.357	0
P18760	Cfl1	Cofilin-1	17.1853	17.9595	6.8069	8.18961	15.4008	15.8938	17.5806	17.3558	14.1986	13.6248	12.6256	14.422	14.3203	13.6242	27.1454	23.7758	21.6307	17.7772	9.80943	8.99706	12.2682	11.504	13.5727	14.9679	19.7122	10.6447
P45591	Cfl2	Cofilin-2	3.06176	2.07225	3.45278	3.65079	2.86297	2.0731	0	0	1.47903	2.36954	0	1.08659	0	0	0	0	2.07417	1.08639	0	0	0	0	2.86227	0.822525	0.52676	0
Q9CRB9	Chchd3	MICOS complex subunit Mic19	0	0	0	0	0	0	0	0	0	0	0	0	0	0	0	0	0	0	0.817452	0	1.02235	1.04582	0	0	0	0.721406
Q8VEA4	Chchd4	Mitochondrial intermembrane space import and assembly protein 40	0	0	0	0	0	0	0	0	0	0	0	0	0	0	0	0	0	0	0	0	0	1.04582	0	0	0	0.261455
E9QAS5	Chd4	Chromodomain-helicase-DNA-binding protein 4	0	0	0	0	0	0	0	0	0	0	0	0	0	0	0	0	0	0	0.817452	0.817915	1.02235	0	0	0	0	0.66443
O35744	Chil3	Chitinase-like protein 3	0	0	0	0	0	0	0	0	0	0	0	0	23.3075	26.3598	0	1.87444	2.07417	0	0	0	0	0	0	0	8.93598	0
Q9D8B3	Chmp4b	Charged multivesicular body protein 4b	0	0	0	0	0	0	0	0	0	0	1.08501	0	0	0	0	1.87444	0	0	0	0	1.02235	1.04582	0	0.180835	0.312406	0.517043
Q9D7S9	Chmp5	Charged multivesicular body protein 5	0	0	0	0	0	0	0	0	0	0	0	0	0	0	0	0	0	0	0	0	0	1.04582	0	0	0	0.261455
P61022	Chp1	Calcineurin B homologous protein 1	0	1.08547	0	0	0	0	0	0	0	0	0	0	0	0	0	0	0	0	0	0	0	0	0.180911	0	0	0
B2RX82	Chrna10	Cholinergic receptor, nicotinic, alpha polypeptide 10	0	0	0	0	0	0	0	0	0	0	0	0	0	0	0	0	0	0	0	0	1.02235	0	0	0	0	0.255588
F8WIK0	Ciapin1	Anamorsin	0	0	0	0	0	0	0	0	0	0	0	0	0	0	0	0	0	0	0.817452	2.45374	3.06706	2.09164	0	0	0	2.10747
P60824	Cirbp	Cold-inducible RNA-binding protein	0	0	0	0	0	0	0	0	0	0	0	0	0	0	0	0	0	0	0	0	0	0	0	0	0	0
Q91WS0	Cisd1	CDGSH iron-sulfur domain-containing protein 1	0.987663	0	0	0	0.98723	0	0	0	0	0.789845	0	0	0	0	0	0	0	1.08639	0	0	0	0	0.329149	0.131641	0.181065	0
Q8BMK4	Ckap4	Cytoskeleton-associated protein 4	0	0	0	0	0	0	0	0	5.22589	4.04796	1.08501	0	4.44422	3.65286	3.35615	3.65022	10.2721	12.2465	17.9839	12.2687	14.3129	10.4582	0	1.72648	6.27035	13.7559
Q04447	Ckb	Creatine kinase B-type	3.06176	1.08547	1.67706	1.87473	2.86297	3.15901	3.25932	7.00147	6.70492	5.62765	4.2414	6.61831	0	0	0	0	4.14835	2.17277	5.72217	6.54332	11.2459	6.27491	2.28683	5.57551	1.05352	7.44657
P07310	Ckm	Creatine kinase M-type	101.038	107.757	288.553	243.814	112.445	107.11	136.496	141.509	116.942	129.14	174.292	159.926	54.6146	52.6209	81.3374	78.7264	71.2133	77.6273	24.5236	25.3554	27.6035	30.3287	160.12	143.051	69.3566	26.9528
P30275	Ckmt1	Creatine kinase U-type, mitochondrial	0.987663	0	0	0	0	1.08591	2.17288	0	0.788814	0	0	0	0	0	0	0	2.07417	1.08639	7.35707	4.90749	5.11176	3.13745	0.345596	0.493616	0.52676	5.12844
Q6P8J7	Ckmt2	Creatine kinase S-type, mitochondrial	0.987663	1.08547	6.8069	5.52552	1.87574	1.08591	2.17288	1.18335	2.26784	3.25811	3.15639	3.35855	0	0	0	0	3.06188	3.35792	4.08726	6.54332	2.0447	4.18327	2.89453	2.56619	1.06997	4.21464
F7DCH5	Clasp2	CLIP-associating protein 2	0	0	0	0	0	0	0	0	0	0	0	0	0	0	0	0	0	0	0	0	0	1.04582	0	0	0	0.261455
Q9EQR4	Clca3a2	Chloride channel accessory 3A2	0	0	0	0	0	0	0	0	0	0	0	0	0	0	0	0	0	0	0.817452	0.817915	1.02235	0	0	0	0	0.66443
Q9WUB7	Clcnka	Chloride channel protein ClC-Ka	0	0	0	0	0	0	0	0	0	0	0	0	0	0	0	0	0	0	0.817452	0	0	0	0	0	0	0.204363
O88551	Cldn1	Claudin-1	0	0	0	0	0	0	0	0	0	0	0	0	0	0	0	0	0	0	0	0.817915	0	0	0	0	0	0.204479
J3QPR7	Clec10a	C-type lectin domain family 10 member A	0	0	0	0	0	0	0	0	0	0	0	0	0	0	0	0	0	0	0	0	1.02235	0	0	0	0	0.255588
P43025	Clec3b	Tetranectin	0	0	0	0	0	0	0	0	0	0	0	0	0	0	0	0	0	0	0	0	0	0	0	0	0	0
Q9Z1Q5	Clic1	Chloride intracellular channel protein 1	1.97533	0	0	0	0.98723	0	0	0	0	0	0	0	0.888845	0.888533	0	0	0.987702	0	2.45236	0.817915	1.02235	0	0.493759	0	0.460847	1.07316
Q9D7P7	Clic3	Chloride intracellular channel protein 3	0	0	0	0	0	0	0	0	0	0	0	0	0	0	0	0	0	0	0.817452	0	0	0	0	0	0	0.204363
Q5SUH6	Clint1	Clathrin interactor 1	0	0	0	0	0	0	0	0	0	0	0	0	0	0	0	0	0	0	0	0	1.02235	0	0	0	0	0.255588
F8WIA1	Clip1	CAP-Gly domain-containing linker protein 1	0	0	0	0	0.98723	0	0	0	0	0	0	0	0	0	0	0	0	0	0	0	1.02235	0	0.164538	0	0	0.255588
Q923F1	Clns1a	Chloride channel, nucleotide-sensitive, 1A	0	0	0	0	0	0	1.08644	0	0	0	0	0	0	0	0	0	0	0	0	0.817915	1.02235	1.04582	0	0.181073	0	0.721521
O88696	Clpp	ATP-dependent Clp protease proteolytic subunit, mitochondrial	0	0	0	0	0	0	0	0	0	0	0	0	0	0	0	0	0	0	0	0	0	0	0	0	0	0
Q6PFA2	Clta	Clathrin light chain	0.987663	0	0	0	0	1.08591	1.08644	0	1.47903	0.789845	0	0	0	0	3.35615	0	0	0	0	0.817915	1.02235	1.04582	0.345596	0.559218	0.559359	0.721521
Q5SXR6	Cltc	Clathrin heavy chain	30.3213	26.4459	15.3895	15.4912	16.388	18.0656	32.9883	31.2601	43.1875	36.1354	31.4653	24.3989	28.6406	26.3598	25.4673	14.6009	50.5703	42.1716	69.4834	70.3407	57.2517	65.8865	20.3502	33.2392	31.3017	65.7406
Q06890	Clu	Clusterin	1.97533	2.07225	0	0	2.86297	4.24492	0	0	1.47903	1.57969	3.15639	1.08659	19.7521	17.277	25.4673	31.0762	10.2721	9.97501	1.6349	1.63583	1.02235	2.09164	1.85924	1.21695	18.97	1.59618
A0A0R4J140	Cluh	Clustered mitochondria protein homolog	0	0	0	0	0	0	0	0	0	0	0	0	0	0	0	0	0	0	0	0.817915	2.0447	1.04582	0	0	0	0.977109
A4QPC5	Cma1	Chymase	3.06176	4.24318	0	0.88803	0.98723	1.08591	2.17288	3.45143	2.95805	2.36954	4.2414	3.35855	0	0	0	0	0	0	3.26981	2.45374	2.0447	2.09164	1.71102	3.09197	0	2.46497
A0A0R4J093	Cmpk1	UMP-CMP kinase	0	0	0	0	3.8502	1.08591	1.08644	0	2.95805	2.36954	2.07138	4.44514	1.77769	1.77707	0	0	0.987702	1.08639	1.6349	1.63583	2.0447	2.09164	0.822684	2.15509	0.938141	1.85177
Q8BWQ4	Cmtr2	Cap-specific mRNA (nucleoside-2'-O-)-methyltransferase 2	0	0	0	0	0	0	0	0	0	0	0	0	0	0	0	0	0	0	0	0	3.06706	1.04582	0	0	0	1.02822
Q9D1A2	Cndp2	Cytosolic non-specific dipeptidase	0.987663	0	0.887857	0.88803	3.8502	2.0731	4.44453	3.45143	9.66297	7.99718	7.3978	7.80368	1.77769	1.77707	1.67808	0	6.22252	3.35792	7.35707	9.81498	11.2459	12.5498	1.44781	6.79293	2.46888	10.2419
Q08093	Cnn2	Calponin-2	1.97533	1.08547	0	0	0.98723	0	1.08644	2.36669	1.47903	1.57969	2.07138	0	3.55538	3.65286	0	0	2.07417	0	0.817452	0.817915	1.02235	2.09164	0.67467	1.43054	1.54707	1.18734
Q9DAW9	Cnn3	Calponin-3	0	0	0	0	0	0	0	0	0	0	0	0	0	0	0	0	0	0	0.817452	1.63583	0	0	0	0	0	0.613321
P16330	Cnp	2',3'-cyclic-nucleotide 3'-phosphodiesterase	0	0	0	0	0	0	0	0	0	0	0	0	0	0	0	0	0	0	0.817452	0	0	0	0	0	0	0.204363
Q9QXT0	Cnpy2	Protein canopy homolog 2	0	0	0	0	0	0	0	0	0	0	0	0	0	0	0	0	0	0	2.45236	1.63583	2.0447	1.04582	0	0	0	1.79468
Q8BQ47	Cnpy4	Protein canopy homolog 4	0	0	0	0	0	0	0	0	0	0	0	0	0	0	0	0	0	0	0	0	2.0447	1.04582	0	0	0	0.772631
Q60847	Col12a1	Collagen alpha-1(XII) chain	0	0	0	0	0	0	0	0	0	0	0	0	0.888845	0	0	0	25.779	25.4807	27.7934	29.4449	2.0447	2.09164	0	0	8.69143	15.3437
B7ZNH7	Col14a1	Collagen alpha-1(XIV) chain	12.1483	9.47315	0	0	3.8502	2.0731	6.61741	3.45143	37.2714	33.6672	19.9247	15.5086	1.77769	4.54139	1.67808	1.87444	22.7171	18.8636	60.4915	55.6182	52.14	56.4742	4.59078	19.4068	8.57539	56.181
O35206	Col15a1	Collagen alpha-1(XV) chain	0	0	0	0	0	0	0	0	0	0	0	0	0	0	0	0	0	0	3.26981	0.817915	3.06706	3.13745	0	0	0	2.57306
E9QPX1	Col18a1	Collagen alpha-1(XVIII) chain	0	0	0	0	0	0	1.08644	0	0	0	0	0	0	0	0	0	0	0	1.6349	2.45374	2.0447	0	0	0.181073	0	1.53334
P11087	Col1a1	Collagen alpha-1(I) chain	74.7661	82.3967	61.4594	66.6022	78.8796	86.9715	72.6927	78.8898	47.6246	49.7603	59.8728	68.8502	57.2811	57.1623	135.628	140.879	86.6215	88.7875	35.9679	31.8987	46.0059	36.6036	75.1793	62.9484	94.3932	37.619
Q01149	Col1a2	Collagen alpha-2(I) chain	40.3954	35.919	20.5194	22.7928	30.8016	34.9466	37.4328	35.9935	18.6357	17.6728	32.5503	32.2025	25.974	26.3598	71.1702	76.8519	37.1376	42.1716	23.7061	18.812	38.8494	34.512	30.8958	29.0813	46.6109	28.9699
E9Q7P1	Col22a1	Collagen, type XXII, alpha 1	0	0	0	0	0	0	0	0	0	0	0	0	0	0	0	0	0	0	0	0	0	0	0	0	0	0
P28481	Col2a1	Collagen alpha-1(II) chain	6.02475	5.32865	4.24198	2.76276	4.83742	4.24492	3.25932	4.63478	2.26784	2.36954	6.31279	5.53172	3.55538	2.76432	8.4891	7.30044	4.14835	4.44431	0	0	0	0	4.57341	4.06266	5.11698	0
P08121	Col3a1	Collagen alpha-1(III) chain	4.04942	3.15772	2.56492	2.76276	2.86297	3.15901	3.25932	3.45143	1.47903	1.57969	0	0	1.77769	3.65286	6.81102	9.17488	3.06188	1.08639	2.45236	1.63583	1.02235	3.13745	3.0928	1.62824	4.26078	2.062
P02463	Col4a1	Collagen alpha-1(IV) chain	0	0	0	0	0	0	0	0	0	0	0	0	0	0	0	0	0	0	0	0	0	0	0	0	0	0
P08122	Col4a2	Collagen alpha-2(IV) chain	0.987663	1.08547	0	0	0	0	0	0	0	0	0	0	0	0	0	0	0	0	0	0	0	0	0.345521	0	0	0
O88207	Col5a1	Collagen alpha-1(V) chain	5.03708	4.24318	6.0177	4.53882	5.72593	4.24492	2.17288	1.18335	0	1.57969	4.2414	2.17318	0	0	5.13294	7.30044	0.987702	1.08639	6.53962	7.36123	17.38	15.6873	4.96794	1.89175	2.41791	11.742
Q9JLI2	Col5a3	Collagen type V alpha 3 chain	0	1.08547	0	0	0	1.08591	1.08644	1.18335	0	0.789845	0	0	0	0	3.35615	1.87444	0.987702	1.08639	0	0.817915	1.02235	1.04582	0.361896	0.509939	1.21745	0.721521
Q04857	Col6a1	Collagen alpha-1(VI) chain	13.1359	12.6309	4.24198	4.53882	19.251	14.8079	3.25932	3.45143	7.49373	6.41749	8.38417	7.80368	0.888845	0.888533	1.67808	0	16.4946	11.0614	35.1504	34.3524	18.4023	23.008	11.4344	6.13497	5.16858	27.7283
Q02788	Col6a2	Collagen alpha-2(VI) chain	9.0865	9.47315	1.67706	0.88803	12.5378	10.5629	2.17288	2.36669	8.18394	5.62765	1.08501	3.35855	0	0	0	0	11.3586	15.5057	28.6108	26.9912	11.2459	8.36655	7.37092	3.79912	4.47738	18.8036
E9PWQ3	Col6a3	Collagen, type VI, alpha 3	77.7291	74.9958	8.58261	9.17631	76.9052	77.3958	29.729	27.8087	41.7085	44.1326	13.6119	14.422	5.33307	4.54139	1.67808	1.87444	122.771	117.626	154.498	162.765	81.7882	88.8945	54.1308	28.5688	42.3041	121.987
A0A140T8T7	Col6a5	Collagen alpha-5(VI) chain	0	0	0	0	0	0	0	0	0	0	0	0	0	0	0	0	0	0	0	0	0	0	0	0	0	0
E9Q6A6	Col6a6	Collagen alpha-6(VI) chain	0	0	0	0	0	0	0	0	0	0	0	0	0	0	0	0	0	0	0	0	0	0	0	0	0	0
Q63870	Col7a1	Collagen alpha-1(VII) chain	0	0	0	0	0	0	0	0	0	0	0	0	0	0	0	0	0.987702	0	0	0	0	0	0	0	0.164617	0
O88587	Comt	Catechol O-methyltransferase	0	0	0.887857	0	0	0	0	0	0.788814	0	0	0	0	0	0	0	0	0	0	0	0	0	0.147976	0.131469	0	0
F8WHL2	Copa	Coatomer subunit alpha	0.987663	0	0	0	0	0	0	0	0.788814	0.789845	0	0	0	0	0	0	3.06188	2.17277	4.90471	4.90749	2.0447	2.09164	0.164611	0.26311	0.872442	3.48714
Q9JIF7	Copb1	Coatomer subunit beta	0	0	0	0	0	0	1.08644	1.18335	0	0	0	0	0.888845	0.888533	0	0	3.06188	2.17277	8.17452	4.90749	2.0447	3.13745	0	0.378298	1.16867	4.56604
O55029	Copb2	Coatomer subunit beta'	0	0	0	0	0	0	0	0	0	0	0	0	0	0	0	0	0	0	4.90471	3.27166	2.0447	2.09164	0	0	0	3.07818
O89079	Cope	Coatomer subunit epsilon	0	0	0	0	0	0	0	0	0	0	0	0	0	0	0	0	0	0	3.26981	2.45374	0	1.04582	0	0	0	1.69234
Q9QZE5	Copg1	Coatomer subunit gamma-1	0	0	0	0	0	0	0	0	0.788814	0	0	0	0	0	0	0	0.987702	1.08639	5.72217	4.90749	2.0447	3.13745	0	0.131469	0.345682	3.95295
P61202	Cops2	COP9 sialosome complex subunit 2	0	0	0	0	0	0	0	0	0	0	0	0	0	0	0	0	0	0	0	0.817915	0	0	0	0	0	0.204479
O88544	Cops4	COP9 sialosome complex subunit 4	0	0	0	0	0	0	0	0	0	0	0	0	0	0	0	0	0	0	1.6349	0.817915	0	1.04582	0	0	0	0.874659
Q8VBV7	Cops8	COP9 sialosome complex subunit 8	0	0	0	0	0	0	0	0	0	0	0	0	0	0	0	0	0	0	0	0.817915	0	1.04582	0	0	0	0.465933
D3Z159	Cops9	COP9 sialosome complex subunit 9	0	0	0	0	0	0	0	0	0	0	0	0	0	0	0	0	0	0	0	0.817915	1.02235	1.04582	0	0	0	0.721521
Q60936	Coq8a	Atypical kinase COQ8A, mitochondrial	0	0	0	0	0	0	0	0	0	0	0	1.08659	0	0	0	0	0	0	0	0	0	0	0	0.181098	0	0
Q8K1Z0	Coq9	Ubiquinone biosynthesis protein COQ9, mitochondrial	0	0	0	0	0	0	0	0	0	0	0	0	0	0	0	0	0	0	2.45236	1.63583	2.0447	1.04582	0	0	0	1.79468
O89053	Coro1a	Coronin-1A	1.97533	0	1.67706	0	0.98723	0	3.25932	1.18335	1.47903	0.789845	0	0	13.4314	13.6242	5.13294	5.52466	4.14835	3.35792	3.26981	2.45374	2.0447	4.18327	0.77327	1.11859	7.53658	2.98788
Q9WUM3	Coro1b	Coronin-1B	0	0	0	0	0	0	0	0	0	0	0	0	0	0	0	1.87444	0.987702	0	0	0	0	0	0	0	0.477023	0
Q9WUM4	Coro1c	Coronin-1C	0	0	0	0	0	0	0	0	0	0	0	0	0	0	0	0	0	0	2.45236	3.27166	3.06706	3.13745	0	0	0	2.98213
Q9CQI6	Cotl1	Coactosin-like protein	1.97533	1.08547	1.67706	1.87473	0.98723	1.08591	2.17288	3.45143	2.95805	2.36954	2.07138	1.08659	3.55538	3.65286	8.4891	7.30044	8.2967	7.80224	1.6349	3.27166	3.06706	2.09164	1.44762	2.35164	6.51612	2.51631
Q9D7J4	Cox20	Cytochrome c oxidase assembly protein COX20, mitochondrial	0	0	0	0	0	0	0	0	0	0	0	0	0	0	0	0	0	0	0	0	0	0	0	0	0	0
P19783	Cox4i1	Cytochrome c oxidase subunit 4 isoform 1, mitochondrial	4.04942	6.31543	1.67706	1.87473	5.72593	5.33083	5.53097	5.81812	4.43708	5.62765	8.38417	6.61831	1.77769	0.888533	1.67808	1.87444	7.21022	6.61709	4.90471	5.7254	7.15647	3.13745	4.16223	6.06938	3.34101	5.23101
P12787	Cox5a	Cytochrome c oxidase subunit 5A, mitochondrial	1.97533	2.07225	2.56492	5.52552	1.87574	1.08591	1.08644	1.18335	4.43708	2.36954	0	0	4.44422	4.54139	0	1.87444	0	0	7.35707	9.81498	12.2682	16.7331	2.51661	1.51273	1.81001	11.5433
Q9D881	Cox5b	Cytochrome c oxidase subunit 5B, mitochondrial	0	0	1.67706	0	2.86297	1.08591	0	0	2.95805	2.36954	3.15639	3.35855	0	0	0	0	0	1.08639	0	0	0	0	0.937656	1.97375	0.181065	0
Q9DCW5	Cox6a1	Cytochrome c oxidase subunit 6A, mitochondrial	0	0	0	0	0	0	0	0	0	0	0	0	0	0	0	0	0	0	0	0.817915	0	1.04582	0	0	0	0.465933
P43023	Cox6a2	Cytochrome c oxidase subunit 6A2, mitochondrial	0	0	0	0	0	0	0	0	0	0	0	0	0	0	0	0	0	0	0	0	1.02235	0	0	0	0	0.255588
Q9CPQ1	Cox6c	Cytochrome c oxidase subunit 6C	0	0	0	0.88803	0	0	0	0	0	0	0	0	0	0	0	0	0	0	0	0	0	0	0.148005	0	0	0
A0A140LIU4	Cox7a1	Cytochrome c oxidase subunit 7A1, mitochondrial	0	0	0	0	0	0	0	0	0	0	0	0	0	0	0	0	0	0	0.817452	0	0	0	0	0	0	0.204363
P48771	Cox7a2	Cytochrome c oxidase subunit 7A2, mitochondrial	0	0	0.887857	0.88803	0	0	0	0	0	0	0	0	0	0	0	0	0	0	0	0	0	0	0.295981	0	0	0
P48772	Cox8b	Cytochrome c oxidase subunit 8B, mitochondrial	0	0	3.45278	5.52552	0	0	0	0	0	0	0	0	0	0	0	0	0	0	0	0	0	0	1.49638	0	0	0
E9PZD8	Cp	Ceruloplasmin	14.1236	12.6309	23.0843	16.4779	14.4136	16.9797	15.4077	11.6362	8.18394	7.99718	11.5406	13.3354	140.635	149.767	45.8016	40.2511	13.4327	13.3329	0.817452	0.817915	1.02235	1.04582	16.285	11.3502	67.2034	0.925884
P15089	Cpa3	Mast cell carboxypeptidase A	11.0618	10.5586	5.12984	5.52552	12.5378	11.6489	12.1484	13.9043	6.70492	7.20734	14.697	13.3354	0	0	1.67808	0	5.13605	3.35792	7.35707	7.36123	6.13411	5.22909	9.41041	11.3329	1.69534	6.52038
Q6P8K8	Cpa4	Carboxypeptidase A4	0	0	0	0	0	0	1.08644	0	0	0	0	0	0	0	0	0	0	0	0	0	0	1.04582	0	0.181073	0	0.261455
Q9JHH6	Cpb2	Carboxypeptidase B2	0	0	0	0	0	0	0	0	0	0	0	0	5.33307	4.54139	0	0	0	0	0	0	0	0	0	0	1.64574	0
Q80V42	Cpm	Carboxypeptidase M	0.987663	1.08547	0	0	0	0	1.08644	1.18335	1.47903	0	0	0	0	0	0	0	0	0	1.6349	2.45374	0	1.04582	0.345521	0.624802	0	1.28362
Q9JJN5	Cpn1	Carboxypeptidase N catalytic chain	0	0	0	0	0	0	0	0	0	0	0	0	3.55538	2.76432	0	0	0	0	0	0	0	0	0	0	1.05328	0
Q9DBB9	Cpn2	Carboxypeptidase N subunit 2	0	0	0	0	0	0	0	0	0	0	0	0	9.87605	10.8598	0	0	0	0	0	0	0	0	0	0	3.45598	0
Q8C166	Cpne1	Copine-1	0	0	0	0	0	0	0	0	0.788814	0	0	0	0.888845	0	0	0	0	0	0.817452	0.817915	0	1.04582	0	0.131469	0.148141	0.670296
Q8JZW4	Cpne5	Copine-5	0	0	0	0	0	0	0	0	0	0	0	0	0	0	0	0	0	0	0	0	0	0	0	0	0	0
P36552	Cpox	Oxygen-dependent coproporphyrinogen-III oxidase, mitochondrial	0	0	0	0	0	0	0	0	0	0	0	0	0	0	0	0	0	0	0	0	1.02235	0	0	0	0	0.255588
Q9WVJ3	Cpq	Carboxypeptidase Q	0	0	0	0	0	0	0	0	0	0	0	0	0	0	0	0	0	0	0	0	1.02235	0	0	0	0	0.255588
O35218	Cpsf2	Cleavage and polyadenylation specificity factor subunit 2	0	0	0	0	0	0	0	0	0	0	0	0	0	0	0	0	0	0	0	0	0	0	0	0	0	0
H3BJW3	Cpsf6	Cleavage and polyadenylation-specificity factor subunit 6	0	0	0	0	0	0	0	0	0	0	0	0	0	0	0	0	0	0	0.817452	0	1.02235	1.04582	0	0	0	0.721406
Q8BTV2	Cpsf7	Cleavage and polyadenylation specificity factor subunit 7	0	0	0	0	0	0	0	0	0	0	0	0	0	0	0	0	0	0	0	0.817915	0	0	0	0	0	0.204479
Q924X2	Cpt1b	Carnitine O-palmitoyltransferase 1, muscle isoform	0	0	3.45278	2.76276	0	0	0	0	3.74686	0.789845	0	0	0	0	0	0	0	0	0	1.63583	0	0	1.03592	0.756118	0	0.408957
P52825	Cpt2	Carnitine O-palmitoyltransferase 2, mitochondrial	0	0	0	0	0	0	0	0	0.788814	1.57969	2.07138	0	0	0	0	0	0	0	2.45236	1.63583	0	0	0	0.739981	0	1.02205
Q64735	Cr1l	Complement component receptor 1-like protein	0	0	0	0	0	0	0	0	0	0	0	0	0	0	0	0	0	0	0.817452	0	0	0	0	0	0	0.204363
Q6PG95	Cramp1	Protein cramped-like	0	0	0	0	0	0	0	0	0	0	0	0	0	0	0	0	0	0	0	0	0	0	0	0	0	0
P47934	Crat	Carnitine O-acetyltransferase	0	0	0	0	0	0	0	0	0	0	0	0	0	0	0	0	0	0	0	0	0	0	0	0	0	0
O88668	Creg1	Protein CREG1	0	2.07225	0	0	1.87574	1.08591	0	0	1.47903	0.789845	2.07138	1.08659	0.888845	0	0	0	0.987702	0	0	0	0	1.04582	0.838983	0.904474	0.312758	0.261455
Q64010	Crk	Adapter molecule crk	0	0	0	0	0	0	0	0	0	0	0	0	0	0	0	0	0	0	0	0.817915	0	0	0	0	0	0.204479
P63154	Crnkl1	Crooked neck-like protein 1	0	0	0	0	0	0	0	0	0	0	0	0	0	0	0	0	0	0	0.817452	0	0	0	0	0	0	0.204363
D3YUU6	Crnn	Cornulin	3.06176	2.07225	0	0	0	0	1.08644	0	1.47903	2.36954	0	0	0	0	0	0	0	0	0	0	1.02235	0	0.855668	0.8225	0	0.255588
Q9DC50	Crot	Peroxisomal carnitine O-octanoyltransferase	0	0	0	0	0	0	0	0	0	0	0	0	0	0	0	0	0	0	0.817452	0	2.0447	1.04582	0	0	0	0.976994
P14847	Crp	C-reactive protein	0	0	0	0	0	0	0	0	0	0	0	0	0.888845	0	0	0	0	0	0	0	0	0	0	0	0.148141	0
P23927	Cryab	Alpha-crystallin B chain	3.06176	3.15772	7.69476	7.30158	2.86297	5.33083	2.17288	2.36669	2.26784	1.57969	2.07138	2.17318	1.77769	1.77707	3.35615	3.65022	3.06188	3.35792	2.45236	3.27166	2.0447	2.09164	4.9016	2.10528	2.83015	2.46509
O54983	Crym	Ketimine reductase mu-crystallin	17.1853	19.045	0	0	15.4008	15.8938	9.87673	13.9043	12.621	13.6248	7.3978	5.53172	0	0	0	0	3.06188	3.35792	10.6269	12.2687	9.20117	12.5498	11.2541	10.4927	1.06997	11.1616
Q9CZU6	Cs	Citrate synthase, mitochondrial	15.1112	13.7163	15.3895	15.4912	13.4263	14.8079	15.4077	16.271	13.4098	14.4147	11.5406	8.89027	4.44422	6.31845	8.4891	5.52466	11.3586	15.5057	20.4363	20.4479	20.447	19.8705	14.6571	13.3223	8.60679	20.3004
Q9ERK4	Cse1l	Exportin-2	0	0	0.887857	0.88803	0	0	0	0	0	0	0	0	0	0	0	0	0	0	0.817452	2.45374	1.02235	1.04582	0.295981	0	0	1.33484
P09581	Csf1r	Macrophage colony-stimulating factor 1 receptor	0	0	0	0	0	0	0	0	0	0	0	0	0.888845	0.888533	0	0	0	0	0	0	0	0	0	0	0.29623	0
V9GX34	Csmd2	CUB and Sushi multiple domains 2	0	0	0	0	0	0	0	0	0	0	0	0	0	0	0	0	0	0	0	0	0	1.04582	0	0	0	0.261455
P97315	Csrp1	Cysteine and glycine-rich protein 1	0	0	0	0	0	0	0	0	0	0	0	0	0	0	0	0	0	0	0	0	1.02235	0	0	0	0	0.255588
P50462	Csrp3	Cysteine and glycine-rich protein 3	3.06176	2.07225	0	0	2.86297	3.15901	0	0	2.26784	1.57969	1.08501	1.08659	0	0	0	0	3.06188	2.17277	0	0	0	0	1.85933	1.00319	0.872442	0
Q9D1B1	Cst6	Cystatin	0	0	0	0	0	0	0	0	0	0	0	0	0	0	0	0	0	0	0.817452	0.817915	0	0	0	0	0	0.408842
P56567	Csta	Cystatin-A	5.03708	3.15772	0	0	3.8502	3.15901	0	0	1.47903	1.57969	0	0	2.66653	1.77707	1.67808	0	0.987702	0	2.45236	2.45374	2.0447	2.09164	2.534	0.509786	1.1849	2.26061
Q62426	Cstb	Cystatin-B	1.97533	2.07225	0.887857	0.88803	0.98723	2.0731	2.17288	2.36669	1.47903	1.57969	1.08501	1.08659	1.77769	1.77707	5.13294	5.52466	2.07417	2.17277	1.6349	1.63583	0	1.04582	1.48063	1.62831	3.07655	1.07914
O88712	Ctbp1	C-terminal-binding protein 1	0	0	0	0	0	0	0	0	0	0	0	0	0	0	0	0	0	0	0	0	0	0	0	0	0	0
P26231	Ctnna1	Catenin alpha-1	0	2.07225	0	0	1.87574	0	0	0	2.95805	1.57969	0	0	0	0	0	0	0	0	5.72217	8.99706	7.15647	8.36655	0.657998	0.75629	0	7.56056
E0CXB9	Ctnna2	Catenin alpha-2	0	0	0	0	0	0	0	0	0	0	0	0	0	0	0	0	0	0	1.6349	1.63583	0	1.04582	0	0	0	1.07914
Q02248	Ctnnb1	Catenin beta-1	1.97533	1.08547	0	0	0	0	0	0	1.47903	1.57969	1.08501	0	0	0	0	0	0	0	2.45236	3.27166	2.0447	1.04582	0.510132	0.690621	0	2.20363
E9Q8Z8	Ctnnd1	Catenin delta-1	0	0	0	0	0	0	0	0	0	0	0	0	0	0	0	0	0	0	1.6349	1.63583	1.02235	0	0	0	0	1.07327
P70698	Ctps1	CTP synthase 1	5.03708	5.32865	0	0	0.98723	2.0731	2.17288	3.45143	2.26784	3.25811	0	0	0	0	0	0	0.987702	1.08639	0	0.817915	0	0	2.23768	1.85838	0.345682	0.204479
G3X8T3	Ctsa	Carboxypeptidase	3.06176	3.15772	0	0	1.87574	2.0731	1.08644	2.36669	0.788814	0.789845	0	0	0	0	1.67808	0	2.07417	2.17277	0.817452	0.817915	0	0	1.69472	0.838632	0.987504	0.408842
P10605	Ctsb	Cathepsin B	12.1483	12.6309	0	0	8.68762	11.6489	5.53097	5.81812	5.9161	6.41749	3.15639	2.17318	1.77769	3.65286	0	0	4.14835	3.35792	3.26981	5.7254	4.08941	2.09164	7.51927	4.83538	2.15614	3.79406
P97821	Ctsc	Dipeptidyl peptidase 1	4.04942	3.15772	0	0	0.98723	2.0731	1.08644	2.36669	0.788814	0.789845	0	0	0.888845	0	1.67808	1.87444	0.987702	1.08639	1.6349	1.63583	2.0447	1.04582	1.71124	0.838632	1.08591	1.59031
P18242	Ctsd	Cathepsin D	9.0865	8.48636	3.45278	3.65079	7.70039	5.33083	6.61741	5.81812	5.22589	7.20734	4.2414	3.35855	5.33307	7.30571	5.13294	1.87444	7.21022	4.44431	2.45236	3.27166	7.15647	5.22909	6.28461	5.41145	5.21678	4.52739
P28293	Ctsg	Cathepsin G	0	0	0	0	0	0	0	0	0	0	0	0	1.77769	2.76432	0	0	0	0	0	0	0	0	0	0	0.757002	0
P49935	Ctsh	Pro-cathepsin H	0	0	0	0	0	0	0	0	0	0	2.07138	0	0	0.888533	0	0	0.987702	1.08639	1.6349	1.63583	2.0447	1.04582	0	0.34523	0.49377	1.59031
P06797	Ctsl	Cathepsin L1	3.06176	2.07225	0	0	2.86297	1.08591	3.25932	2.36669	0	0	0	0	0	0	0	0	0	0	1.6349	0	1.02235	1.04582	1.51381	0.937669	0	0.925769
F6WR04	Ctss	Cathepsin S	0	0	0	0	0	0	0	0	2.26784	0.789845	1.08501	1.08659	0.888845	0	0	0	2.07417	2.17277	0.817452	0.817915	0	0	0	0.871547	0.855966	0.408842
Q9WUU7	Ctsz	Cathepsin Z	0	0	0	0	0	0	0	0	0	0.789845	0	0	0	0.888533	0	0	0.987702	1.08639	0	0	0	0	0	0.131641	0.49377	0
G3X914	Cul5	Cullin-5	0	0	0	0	0	0	0	0	0	0	0	0	0	0	0	0	0	0	0.817452	0	1.02235	2.09164	0	0	0	0.98286
Q9CQ89	Cuta	Protein CutA	0	1.08547	0	0	0	0	0	0	1.47903	0	0	0	0	0	0	0	0	0	0	0	0	1.04582	0.180911	0.246504	0	0.261455
Q9D8X1	Cutc	Copper homeostasis protein cutC homolog	0	0	0	0.88803	0	0	0	0	0	0	0	0	0	0	0	0	0	0	0	0	0	0	0.148005	0	0	0
P56395	Cyb5a	Cytochrome b5	0	0	0	0	0	0	0	0	0	0.789845	2.07138	0	0	0.888533	0	0	0	1.08639	2.45236	1.63583	4.08941	1.04582	0	0.476871	0.329153	2.30585
Q9CQX2	Cyb5b	Cytochrome b5 type B	0	0	0	0	0	0	0	0	0	0	0	2.17318	0	0	0	0	0	0	1.6349	1.63583	1.02235	0	0	0.362196	0	1.07327
Q9DCN2	Cyb5r3	NADH-cytochrome b5 reductase 3	3.06176	1.08547	0	0.88803	2.86297	4.24492	3.25932	3.45143	6.70492	4.04796	3.15639	2.17318	0.888845	0.888533	0	0	6.22252	6.61709	5.72217	4.08957	4.08941	4.18327	2.02386	3.79887	2.43616	4.52111
Q61093	Cybb	Cytochrome b-245 heavy chain	0	0	0	0	0	0	0	0	0	0	0	0	0.888845	0.888533	0	0	0	0	0	0	0	0	0	0	0.29623	0
Q9D0M3	Cyc1	Cytochrome c1, heme protein, mitochondrial	0	0	0	0	0	0	0	1.18335	0.788814	0	0	0	0	0	0	0	0	0	0.817452	1.63583	2.0447	2.09164	0	0.328693	0	1.64741
P62897	Cycs	Cytochrome c, somatic	0.987663	0	2.56492	1.87473	1.87574	2.0731	0	0	2.95805	1.57969	0	0	0.888845	0.888533	3.35615	1.87444	4.14835	1.08639	1.6349	0.817915	3.06706	4.18327	1.56269	0.75629	2.04045	2.42579
Q7TMB8	Cyfip1	Cytoplasmic FMR1-interacting protein 1	0	0	0	0	0	0	0	0	0	0	0	0	0	0	0	0	0	0	0	0	0	0	0	0	0	0
Q5SQX6	Cyfip2	Cytoplasmic FMR1-interacting protein 2	0	0	0	0	0	0	0	0	0	0	0	0	0	0	0	0	0	0	0	0.817915	1.02235	0	0	0	0	0.460067
Q9CX80	Cygb	Cytoglobin	0	0	0.887857	0	0	0	0	0	0.788814	0	0	0	0	0	0	0	0	0	0	0	1.02235	0	0.147976	0.131469	0	0.255588
G3X8Q9	Cyp2b10	Cytochrome P450 2B10	0	0	0	0	0	0	0	0	0	0	0	0	0	0	0	0	0	0	0	0	0	0	0	0	0	0
P33267	Cyp2f2	Cytochrome P450 2F2	0	0	0	0	0	0	0	0	0	0	0	0	0	0	0	0	0	0	4.08726	3.27166	0	2.09164	0	0	0	2.36264
Q9WV19	Cyp2g1	Cytochrome P450, family 2, subfamily g, polypeptide 1	0	0	0	0	0	0	0	0	0	0	0	0	0	0	0	0	0	0	0	0	0	0	0	0	0	0
Q9DBX6	Cyp2s1	Cytochrome P450 2S1	0	0	0	0	0	0	0	0	0	0	0	0	0	0	0	0	0	0	0.817452	0.817915	1.02235	0	0	0	0	0.66443
Q64462	Cyp4b1	Cytochrome P450 4B1	0	0	0	0.88803	0	0	0	0	0	0	0	0	0	0	0	0	0	0	0	0	0	0	0.148005	0	0	0
Q3V1F1	Cyp4f37	Cytochrome P450, family 4, subfamily f, polypeptide 37	0	0	0	0	0	0	0	0	0	0	0	0	0	0	0	0	0	0	0.817452	0	1.02235	0	0	0	0	0.459951
Q8K0C4	Cyp51a1	Lanosterol 14-alpha demethylase	0	0	0	0	0	0	0	0	0	0	0	0	0	0	0	0	0	0	0.817452	0	0	0	0	0	0	0.204363
A0A1B0GQW2	Cyth2	Cytohesin-2 (Fragment)	0	0	0	0	0	0	0	0	0	0	0	0	0	0	0	0	0	0	0	0	0	0	0	0	0	0
Q8BHG2	Czib	CXXC motif containing zinc binding protein	0	0	0	0	0	0	0	0	0	0	0	0	0	0	0	0	0	0	0	0	1.02235	0	0	0	0	0.255588
A0A0R4J104	Dab2	Disabled homolog 2	0	0	0	0	0	0	0	0	0	0	0	0	0	0	0	0	0	0	0	0	0	0	0	0	0	0
P61804	Dad1	Dolichyl-diphosphooligosaccharide--protein glycosyltransferase subunit DAD1	0	0	0	0	0	0	0	0	0	0	0	1.08659	0	0	0	0	0	1.08639	0	0	0	0	0	0.181098	0.181065	0
Q62165	Dag1	Dystroglycan	0	0	0	0	0	0	0	0	0	0	0	0	0	0	0	0	0	0	0	0	1.02235	0	0	0	0	0.255588
Q922B2	Dars	Aspartate--tRNA ligase, cytoplasmic	0	0	0	0	0	0	0	0	0	0	0	0	0	0	0	0	0	1.08639	1.6349	0.817915	1.02235	0	0	0	0.181065	0.868793
Q3UGB5	Dazap1	DAZ associated protein 1, isoform CRA_b	0	1.08547	0	0	0	0	1.08644	0	0	0	0	0	0	0	0	0	0	1.08639	0	0.817915	0	0	0.180911	0.181073	0.181065	0.204479
Q9QZ41	Dbf4	Protein DBF4 homolog A	0	0	0	0	0	0	0	0	0	0	0	0	0	0	0	0	0	0	0	0	0	1.04582	0	0	0	0.261455
Q4VWZ5	Dbi	Acyl-CoA-binding protein	10.0742	10.5586	3.45278	0.88803	10.5634	10.5629	2.17288	4.63478	4.43708	4.8378	6.31279	5.53172	2.66653	1.77707	6.81102	3.65022	6.22252	4.44431	1.6349	1.63583	2.0447	2.09164	7.68331	4.65451	4.26195	1.85177
Q9QXS6	Dbn1	Drebrin	0	0	0	0	0	0	0	0	0	0	0	0	0	0	0	0	0	0	0.817452	1.63583	1.02235	0	0	0	0	0.868909
Q62418	Dbnl	Drebrin-like protein	1.97533	2.07225	0	0.88803	2.86297	1.08591	1.08644	0	1.47903	1.57969	3.15639	4.44514	0.888845	0.888533	0	0	0.987702	0	0.817452	1.63583	2.0447	2.09164	1.48075	1.95778	0.460847	1.64741
P53395	Dbt	Lipoamide acyltransferase component of branched-chain alpha-keto acid dehydrogenase complex, mitochondrial	0	0	0	0	0	0	0	0	0	0	0	0	0	0	0	0	0	0	0.817452	0.817915	1.02235	1.04582	0	0	0	0.925884
Q9JLM8	Dclk1	Serine/threonine-protein kinase DCLK1	0	0	0	0	0	0	0	0	0	0	0	0	0	0	0	0	0	0	0	0.817915	0	0	0	0	0	0.204479
P28654	Dcn	Decorin	60.6425	64.4372	42.7158	41.0467	80.7554	83.7138	44.0502	42.8963	20.9036	21.622	48.3323	40.0062	12.5426	9.97131	20.3343	25.6502	29.9274	31.1102	40.0552	34.3524	36.8047	39.7411	62.2186	36.3018	21.5893	37.7383
Q9DAR7	Dcps	m7GpppX diphosphatase	0	0	0	0	0	0	0	0	0	0	0	0	0	0	0	0	0	0	0.817452	0	0	1.04582	0	0	0	0.465818
O08788	Dctn1	Dynactin subunit 1	0	0	0	0	0	0	0	0	0	0	0	0	0	0	0	0	0	0	0.817452	0.817915	0	0	0	0	0	0.408842
Q99KJ8	Dctn2	Dynactin subunit 2	0	1.08547	0	0	0	0	0	0	0.788814	1.57969	1.08501	1.08659	0.888845	0.888533	0	0	0.987702	1.08639	7.35707	7.36123	8.17882	6.27491	0.180911	0.756684	0.641911	7.29301
Q3U1J4	Ddb1	DNA damage-binding protein 1	0.987663	1.08547	0	0	0	1.08591	0	0	0	0.789845	0	0	0	0	0	0	0	0	4.08726	6.54332	5.11176	4.18327	0.526506	0.131641	0	4.9814
O54734	Ddost	Dolichyl-diphosphooligosaccharide--protein glycosyltransferase 48 kDa subunit	0	0	0	0	0	0	0	0	0	0	0	0	0.888845	0	0	0	0.987702	0	4.90471	4.90749	1.02235	1.04582	0	0	0.312758	2.97009
Q91VR5	Ddx1	ATP-dependent RNA helicase DDX1	0.987663	2.07225	0	0	1.87574	1.08591	1.08644	2.36669	0.788814	1.57969	2.07138	1.08659	0.888845	0	0	0	2.07417	1.08639	4.08726	7.36123	3.06706	1.04582	1.00359	1.4966	0.674901	3.89034
Q3U741	Ddx17	DEAD (Asp-Glu-Ala-Asp) box polypeptide 17, isoform CRA_a	0	0	0	0	0	0	0	0	0	0	0	0	0	0	0	0	0	0	1.6349	1.63583	1.02235	1.04582	0	0	0	1.33473
Q9JIK5	Ddx21	Nucleolar RNA helicase 2	0	1.08547	0	0	0	0	0	0	0	0	0	0	0	0	0	0	0	0	1.6349	0.817915	0	0	0.180911	0	0	0.613205
Q9Z1N5	Ddx39b	Spliceosome RNA helicase Ddx39b	1.97533	1.08547	0	0	0.98723	0	3.25932	1.18335	0.788814	1.57969	0	0	0.888845	0.888533	0	0	2.07417	1.08639	4.08726	3.27166	3.06706	3.13745	0.67467	1.1352	0.82299	3.39086
Q62167	Ddx3x	ATP-dependent RNA helicase DDX3X	8.09884	11.6441	0	0.88803	5.72593	3.15901	9.87673	9.26955	9.66297	8.78703	1.08501	2.17318	2.66653	1.77707	0	1.87444	3.06188	6.61709	7.35707	7.36123	7.15647	4.18327	4.91932	6.80908	2.66617	6.51451
Q8BTS0	Ddx5	DEAD (Asp-Glu-Ala-Asp) box polypeptide 5	3.06176	6.31543	0	0	1.87574	5.33083	7.70385	5.81812	2.95805	3.25811	0	1.08659	0.888845	0.888533	1.67808	3.65022	0.987702	3.35792	2.45236	0.817915	1.02235	1.04582	2.76396	3.47079	1.90855	1.33461
P54823	Ddx6	Probable ATP-dependent RNA helicase DDX6	0	0	0	0	0	0	0	0	0	0	0	0	0	0	0	0	0	0	0.817452	0	1.02235	1.04582	0	0	0	0.721406
Q9CQ62	Decr1	2,4-dienoyl-CoA reductase, mitochondrial	0.987663	2.07225	0.887857	0.88803	1.87574	1.08591	1.08644	1.18335	1.47903	2.36954	3.15639	3.35855	0	0	0	0	0.987702	1.08639	3.26981	3.27166	3.06706	2.09164	1.29957	2.10555	0.345682	2.92504
Q9CQJ6	Denr	Density-regulated protein	0	0	0	0	0	0	0	0	0	0	0	0	0	0	0	0	0	0	0	0	0	0	0	0	0	0
P31001	Des	Desmin	30.3213	27.4327	35.9089	38.3826	41.3649	40.2774	13.2348	11.6362	35.7924	36.9253	25.2511	28.844	20.641	19.9426	20.3343	12.8251	32.0015	36.6409	8.99197	7.36123	12.2682	13.5956	35.6146	25.2806	23.7309	10.5543
Q6NS52	Dgkb	Diacylglycerol kinase beta	0	0	0	0	0	0	0	0	0	0	0	0	0	0	0	0	0	0	0	0	0	0	0	0	0	0
Q9DBB8	Dhdh	Trans-1,2-dihydrobenzene-1,2-diol dehydrogenase	0	0	0	0	0.98723	0	0	0	0	0	1.08501	1.08659	0	0	0	0	0	0	0	0	0	0	0.164538	0.361933	0	0
Q99L04	Dhrs1	Dehydrogenase/reductase SDR family member 1	0	0	0	0	0	0	0	0	0	0	0	0	0	0	0	0	0	0	0	0	0	0	0	0	0	0
A0A1Y7VN19	Dhrs7	Dehydrogenase/reductase SDR family member 7 (Fragment)	0	0	0	0	0	0	0	0	0	0	0	0	0	0	0	0	0	0	0	0.817915	0	0	0	0	0	0.204479
Q8CHS7	Dhrs7c	Dehydrogenase/reductase SDR family member 7C	0	0	0	0	0	0	0	0	0	0	0	0	0	0	0	0	0	0	0	0	0	0	0	0	0	0
O35286	Dhx15	Pre-mRNA-splicing factor ATP-dependent RNA helicase DHX15	0	0	0	0	0	0	0	0	0	0	0	0	0	0	0	0	0	0	4.08726	3.27166	2.0447	1.04582	0	0	0	2.61236
E9QNN1	Dhx9	ATP-dependent RNA helicase A	0	0	0	0	0	0	1.08644	0	0.788814	0.789845	0	0	0	0	0	0	0	0	8.17452	8.99706	5.11176	3.13745	0	0.444183	0	6.3552
E9PV41	Diaph1	Protein diaphanous homolog 1	0	0	0	0	0	0	0	0	0	0	0	0	0	0	0	0	0	0	0	0	1.02235	0	0	0	0	0.255588
Q8BMF4	Dlat	Dihydrolipoyllysine-residue acetyltransferase component of pyruvate dehydrogenase complex, mitochondrial	3.06176	2.07225	2.56492	2.76276	1.87574	2.0731	1.08644	2.36669	4.43708	1.57969	7.3978	5.53172	0	0.888533	0	0	2.07417	2.17277	6.53962	4.08957	6.13411	5.22909	2.40175	3.73324	0.855913	5.4981
O08749	Dld	Dihydrolipoyl dehydrogenase, mitochondrial	7.11118	8.48636	8.58261	5.52552	9.57613	8.48984	8.79029	10.4529	5.9161	8.78703	9.46918	9.97686	4.44422	3.65286	0	1.87444	7.21022	8.88862	8.17452	4.90749	8.17882	7.32073	7.96194	8.89873	4.34506	7.14539
Q9D2G2	Dlst	Dihydrolipoyllysine-residue succinyltransferase component of 2-oxoglutarate dehydrogenase complex, mitochondrial	1.97533	2.07225	0.887857	0.88803	0	1.08591	2.17288	1.18335	0.788814	2.36954	2.07138	2.17318	0.888845	0	1.67808	0	0.987702	1.08639	0.817452	0	0	0	1.15156	1.79319	0.773502	0.204363
E9Q2P1	Dmkn	Dermokine	0	0	0	0	0	0	0	0	0	0	0	0	0	0	0	0	0	1.08639	0.817452	0	0	1.04582	0	0	0.181065	0.465818
Q3V0Q1	Dnah12	Dynein heavy chain 12, axonemal	0	0	0	0	0	0	0	0	0	0	0	0	0	0	0	0	0	0	0	0	0	0	0	0	0	0
B1AR51	Dnah9	Dynein, axonemal, heavy chain 9	0	0	0	0	0	0	0	0	0	0	0	0	0	0	0	0	0	0	0	0.817915	0	0	0	0	0	0.204479
P63037	Dnaja1	DnaJ homolog subfamily A member 1	0	0	0	0	0	0	0	0	0	0	0	0	0	0	0	0	0	0	1.6349	0	1.02235	1.04582	0	0	0	0.925769
Q9QYJ0	Dnaja2	DnaJ homolog subfamily A member 2	0	0	0	0	0	0	0	0	0	0	0	0	0	0	0	0	0	0	4.08726	3.27166	3.06706	3.13745	0	0	0	3.39086
Q99M87	Dnaja3	DnaJ homolog subfamily A member 3, mitochondrial	0	0	0	0	0	0	0	0	0	0	0	0	0	0	0	0	0	0	0	0	0	1.04582	0	0	0	0.261455
Q80Y75	Dnajb13	DnaJ homolog subfamily B member 13	0	0	0	0	0	0	0	0	0	0	0	0	0	0	0	0	0	0	0	0	0	0	0	0	0	0
P56542	Dnase2	Deoxyribonuclease-2-alpha	1.97533	1.08547	0	0	0.98723	1.08591	0	1.18335	0	0	0	0	0	0	0	0	0	0	0	0	0	0	0.855655	0.197225	0	0
Q8K1M6	Dnm1l	Dynamin-1-like protein	0	0	0	0	0	0	0	0	0.788814	0	0	0	0	0	0	0	0	0	0.817452	0.817915	2.0447	1.04582	0	0.131469	0	1.18147
F8WIV5	Dnm2	Dynamin-2	0	0	0	0	0	0	0	0	0	0	0	0	0	0	0	0	0	0	0.817452	2.45374	1.02235	0	0	0	0	1.07339
Q3TVK3	Dnpep	Aspartyl aminopeptidase	0	0	0	0	0.98723	0	0	0	0.788814	0	0	0	0.888845	0.888533	0	0	0	0	4.08726	0.817915	1.02235	5.22909	0.164538	0.131469	0.29623	2.78915
Q80VJ3	Dnph1	2'-deoxynucleoside 5'-phosphate N-hydrolase 1	0	0	0	0	0	0	0	0	0	0	0	0	0	0	0	0	0	0	0	0	0	1.04582	0	0	0	0.261455
Q9JMF7	Dolpp1	Dolichyldiphosphatase 1	0	0	0	0	0	0	0	0	0	0	0	0	0	0	0	0	0	0	0	0	0	0	0	0	0	0
P31428	Dpep1	Dipeptidase 1	1.97533	4.24318	0	0.88803	5.72593	5.33083	3.25932	2.36669	2.95805	0.789845	3.15639	3.35855	0.888845	0	0	0	0.987702	0	4.90471	5.7254	10.2235	2.09164	3.02722	2.64814	0.312758	5.73632
Q99KK7	Dpp3	Dipeptidyl peptidase 3	0.987663	1.08547	0	0	0	1.08591	0	2.36669	1.47903	0.789845	0	0	0.888845	0	0	0	0.987702	0	8.99197	7.36123	5.11176	5.22909	0.526506	0.772594	0.312758	6.67352
P28843	Dpp4	Dipeptidyl peptidase 4	0	0	0	0	0	0	0	0	0	0	0	0	0	0	0	0	0	0	0	0	0	0	0	0	0	0
Q9ET22	Dpp7	Dipeptidyl peptidase 2	0	0	0	0	0	0	0	0	0	0	0	0	0	0	0	0	0	0	0.817452	0.817915	0	0	0	0	0	0.408842
Q9QZZ6	Dpt	Dermatopontin	0	0	0	0	0	1.08591	0	0	0	0	0	0	0	0	0	0	0	0	0.817452	0	1.02235	0	0.180985	0	0	0.459951
Q99LT0	Dpy30	Protein dpy-30 homolog	10.0742	6.31543	1.67706	0	6.71316	5.33083	3.25932	2.36669	4.43708	2.36954	0	0	1.77769	1.77707	1.67808	0	2.07417	4.44431	3.26981	3.27166	8.17882	5.22909	5.01844	2.0721	1.95855	4.98734
O08553	Dpysl2	Dihydropyrimidinase-related protein 2	8.09884	6.31543	2.56492	2.76276	9.57613	4.24492	7.70385	3.45143	8.97275	11.2553	6.31279	4.44514	0	0	5.13294	0	5.13605	3.35792	7.35707	6.54332	13.2906	8.36655	5.59383	7.02354	2.27115	8.88938
E9PWE8	Dpysl3	Dihydropyrimidinase-related protein 3	0	0	0	0	0.98723	0	0	0	0	0.789845	0	0	0	0.888533	0	0	2.07417	2.17277	0	0.817915	1.02235	1.04582	0.164538	0.131641	0.855913	0.721521
D3YY09	Drap1	Dr1-associated corepressor	0	0	0	0	0	0	0	0	0	0	0	0	0	0	0	0	0	0	0	0.817915	0	1.04582	0	0	0	0.465933
P55849	Dsc1	Desmocollin-1	0	1.08547	0	0	0	0	0	0	0	0	0	0	0	0	0	0	0	0	1.6349	1.63583	0	0	0.180911	0	0	0.817684
P55850	Dsc3	Desmocollin-3	7.11118	7.4009	0	0	9.57613	7.40393	6.61741	4.63478	2.95805	3.25811	2.07138	2.17318	1.77769	0.888533	0	0	3.06188	2.17277	6.53962	6.54332	7.15647	8.36655	5.24869	3.61882	1.31681	7.15149
Q61495	Dsg1a	Desmoglein-1-alpha	3.06176	3.15772	0	0	3.8502	1.08591	1.08644	1.18335	2.26784	2.36954	1.08501	2.17318	0.888845	0.888533	0	0	4.14835	6.61709	0	0.817915	5.11176	3.13745	1.85926	1.69422	2.09047	2.26678
Q7TSF1	Dsg1b	Desmoglein-1-beta	0.987663	2.07225	0	0	1.87574	0	0	0	0.788814	0.789845	0	0	0	0	0	0	3.06188	4.44431	0	0.817915	2.0447	1.04582	0.822608	0.26311	1.25103	0.977109
E9Q557	Dsp	Desmoplakin	14.1236	20.0318	0	0	2.86297	3.15901	1.08644	3.45143	11.142	7.20734	1.08501	0	3.55538	4.54139	0	0	27.8532	23.3079	6.53962	5.7254	14.3129	14.6415	6.69622	3.99537	9.87632	10.3049
S4R1P5	Dst	Dystonin	0	0	0	0	0	0	0	0	0	0	0	0	0	0	0	0	0	0	0	0	0	0	0	0	0	0
Q9R0P5	Dstn	Destrin	8.09884	8.48636	4.24198	4.53882	6.71316	7.40393	8.79029	9.26955	8.18394	7.20734	9.46918	7.80368	5.33307	6.31845	11.8453	9.17488	9.2844	6.61709	2.45236	4.08957	5.11176	4.18327	6.58052	8.454	8.09552	3.95924
Q8BHA3	Dtd2	D-aminoacyl-tRNA deacylase 2	0	0	0	0	0	0	0	0	0	0	0	0	0	0	0	0	0	0	0	0.817915	0	0	0	0	0	0.204479
A2AQ92	Duox1	Dual oxidase 1	0	0	0	0	0	0	0	0	0	0	0	0	0	0	0	0	0	0	0	0	0	0	0	0	0	0
Q8VCG1	Dut	Deoxyuridine triphosphatase	0	0	0	0	0	0	1.08644	2.36669	0	0	0	0	0	0	0	0	0	0	0	0	0	0	0	0.575522	0	0
Q9JHU4	Dync1h1	Cytoplasmic dynein 1 heavy chain 1	3.06176	0	0.887857	1.87473	1.87574	0	1.08644	1.18335	3.74686	2.36954	0	0	0.888845	1.77707	0	0	0.987702	0	18.8014	16.3583	7.15647	3.13745	1.28335	1.3977	0.608935	11.3634
A2BFF9	Dync1i2	Cytoplasmic dynein 1 intermediate chain 2	0	0	0	0	0	0	0	0	0	0	0	0	0	0	0	0	0	0	1.6349	1.63583	0	1.04582	0	0	0	1.07914
Q8R1Q8	Dync1li1	Cytoplasmic dynein 1 light intermediate chain 1	0	0	0	0	0	0	0	0	0	0	0	0	0	0	0	0	0	0	0	0	0	0	0	0	0	0
A2AVR9	Dynlrb1	Dynein light chain roadblock	0.987663	1.08547	0	0	0.98723	0	0	0	0.788814	0.789845	0	1.08659	0	0	0	0	0	0	2.45236	1.63583	4.08941	4.18327	0.51006	0.444208	0	3.09022
P51807	Dynlt1	Dynein light chain Tctex-type 1	0	0	0	0	0	0	0	0	0	0	0	0	0	0	0	0	0	0	0	0.817915	0	0	0	0	0	0.204479
A0A0N4SV63	Dysf	Dysferlin	0	0	4.24198	6.41355	0	0	0	0	1.47903	0.789845	0	0	0	0	0	0	0	0	0	0	0	0	1.77592	0.378145	0	0
Q4PZA2	Ece1	Endothelin-converting enzyme 1	0	0	0	0	0	0	0	0	0	0	0	0	0	0	0	0	0	0	0	0.817915	1.02235	0	0	0	0	0.460067
O35459	Ech1	Delta(3,5)-Delta(2,4)-dienoyl-CoA isomerase, mitochondrial	0	0	0	0	0	0	0	0	0	0	0	0	0	0	0	0	0	0	1.6349	1.63583	3.06706	2.09164	0	0	0	2.10736
Q9D9V3	Echdc1	Ethylmalonyl-CoA decarboxylase	0	0	0	0	0	0	0	0	0	0	0	0	0	0	0	0	0	0	0	0.817915	1.02235	1.04582	0	0	0	0.721521
Q8BH95	Echs1	Enoyl-CoA hydratase, mitochondrial	0	0	0	0	0.98723	0	1.08644	1.18335	0.788814	1.57969	2.07138	1.08659	0	0.888533	0	0	2.07417	0	2.45236	3.27166	0	2.09164	0.164538	1.29938	0.493784	1.95391
P42125	Eci1	Enoyl-CoA delta isomerase 1, mitochondrial	0.987663	1.08547	2.56492	1.87473	1.87574	0	2.17288	1.18335	2.95805	2.36954	4.2414	4.44514	0	0	0	0	0.987702	1.08639	4.08726	2.45374	2.0447	3.13745	1.39809	2.89506	0.345682	2.93079
Q9WUR2	Eci2	Enoyl-CoA delta isomerase 2, mitochondrial	0	0	0	0	0	0	0	0	0	0	0	0	0	0	0	0	0	0	2.45236	4.08957	2.0447	1.04582	0	0	0	2.40811
Q61508	Ecm1	Extracellular matrix protein 1	0	0	0	0	0	0	0	0	0	0	0	0	0	0	0	0	0	0	0	0	0	0	0	0	0	0
Q6PDI5	Ecpas	Proteasome adapter and scaffold protein ECM29	0	0	0	0	0	0	0	0	0	0	0	0	0	0	0	0	0	0	0.817452	0	0	0	0	0	0	0.204363
Q8BL66	Eea1	Early endosome antigen 1	0	0	0	0	0	0	0	0	0	0	0	0	0	0	0	0	0	0	0	0	0	1.04582	0	0	0	0.261455
P10126	Eef1a1	Elongation factor 1-alpha 1	18.173	17.9595	7.69476	6.41355	16.388	16.9797	22.0251	21.9905	11.9308	14.4147	11.5406	15.5086	15.2091	13.6242	28.8234	31.0762	21.6307	23.3079	22.8887	25.3554	20.447	17.7789	13.9348	16.235	22.2786	21.6175
P62631	Eef1a2	Elongation factor 1-alpha 2	10.0742	9.47315	9.37182	9.17631	8.68762	9.57575	10.9632	12.721	6.70492	8.78703	6.31279	8.89027	7.20952	6.31845	18.6563	14.6009	9.2844	12.2465	19.6189	17.9941	14.3129	14.6415	9.39314	9.06319	11.386	16.6418
O70251	Eef1b	Elongation factor 1-beta	10.0742	7.4009	1.67706	0.88803	10.5634	9.57575	7.70385	8.08621	5.9161	7.20734	6.31279	6.61831	0	0	13.5233	14.6009	8.2967	8.88862	6.53962	5.7254	10.2235	9.41236	6.69654	6.9741	7.55159	7.97523
A0A0R4J1E2	Eef1d	Elongation factor 1-delta	10.0742	8.48636	1.67706	1.87473	7.70039	11.6489	7.70385	9.26955	5.9161	7.99718	7.3978	6.61831	3.55538	2.76432	3.35615	3.65022	8.2967	6.61709	4.90471	4.90749	6.13411	6.27491	6.91026	7.4838	4.70664	5.55531
Q9D8N0	Eef1g	Elongation factor 1-gamma	8.09884	6.31543	0	0.88803	3.8502	2.0731	3.25932	2.36669	5.22589	4.8378	4.2414	2.17318	2.66653	0.888533	0	0	5.13605	3.35792	7.35707	8.99706	10.2235	11.504	3.5376	3.68405	2.00817	9.52041
P58252	Eef2	Elongation factor 2	36.346	30.5904	16.1787	14.6032	24.9769	23.2977	26.4696	28.992	28.2987	25.67	10.4556	11.0634	19.7521	23.5955	37.3125	36.6009	32.9892	34.3693	43.325	40.8957	52.14	52.2909	24.3321	21.8249	30.7699	47.1629
Q8C845	Efhd2	EF-hand domain-containing protein D2	0	0	0	0	0	0	0	0	0	0	0	0	0	0	0	0	0	0	1.6349	0.817915	0	2.09164	0	0	0	1.13611
A2AH85	Eftud2	116 kDa U5 small nuclear ribonucleoprotein component	0	0	0	0	0	0	0	0	0.788814	0	0	0	0	0	3.35615	1.87444	0	0	7.35707	7.36123	4.08941	6.27491	0	0.131469	0.871765	6.27066
P36368	Egfbp2	Epidermal growth factor-binding protein type B	0	0	0	0	0	0	0	0	0	0	0	0	0	0	0	0	0	0	0	0	0	0	0	0	0	0
Q01279	Egfr	Epidermal growth factor receptor	0	0	0	0	0	0	0	0	0	0	0	0	6.22191	5.42992	8.4891	3.65022	3.06188	5.5307	0	1.63583	0	0	0	0	5.39729	0.408957
Q69ZW3	Ehbp1	EH domain-binding protein 1	0	0	0	0	0	0	0	0	0	0	0	0	0	0	0	0	0	0	0	0.817915	0	0	0	0	0	0.204479
Q9WVK4	Ehd1	EH domain-containing protein 1	0	0	0	0.88803	0	1.08591	0	0	1.47903	0	0	0	0	0	0	0	0	0	2.45236	3.27166	2.0447	1.04582	0.32899	0.246504	0	2.20363
Q8BH64	Ehd2	EH domain-containing protein 2	4.04942	4.24318	7.69476	10.0643	9.57613	8.48984	6.61741	3.45143	8.97275	9.6756	15.782	14.422	0.888845	0	0	0	2.07417	0	13.8967	8.99706	5.11176	4.18327	7.35294	9.82019	0.493836	8.0472
Q9EQP2	Ehd4	EH domain-containing protein 4	0	0	0	0	0	0	0	0	1.47903	0	0	1.08659	0	0.888533	0	0	2.07417	1.08639	1.6349	4.08957	2.0447	2.09164	0	0.427602	0.674849	2.4652
Q99LC8	Eif2b1	Translation initiation factor eIF-2B subunit alpha	0	0	0	0	0	0	0	0	0	0	0	0	0	0	0	0	0	0	0	0	0	0	0	0	0	0
B1AUN2	Eif2b3	Eukaryotic translation initiation factor 2B, subunit 3	0	0	0	0	0	0	0	0	0	0	0	0	0	0	0	0	0	0	0	0.817915	0	0	0	0	0	0.204479
Q6ZWX6	Eif2s1	Eukaryotic translation initiation factor 2 subunit 1	0	0	0	0	0	0	0	0	0	0	0	0	0	0	0	0	0	0	1.6349	1.63583	1.02235	2.09164	0	0	0	1.59618
Q99L45	Eif2s2	Eukaryotic translation initiation factor 2 subunit 2	0	0	0	0	0	0	0	0	0	0	0	0	0	0	0	0	0	0	0.817452	0.817915	1.02235	1.04582	0	0	0	0.925884
Q9Z0N1	Eif2s3x	Eukaryotic translation initiation factor 2 subunit 3, X-linked	0	0	0	0	0	0	0	0	0	0	0	0	0	0	0	0	0	0	0.817452	0.817915	0	0	0	0	0	0.408842
P23116	Eif3a	Eukaryotic translation initiation factor 3 subunit A	0.987663	1.08547	0	0	0.98723	0	1.08644	1.18335	0.788814	0	0	0	0	0	0	0	0	0	10.6269	9.81498	8.17882	9.41236	0.51006	0.509767	0	9.50826
Q8JZQ9	Eif3b	Eukaryotic translation initiation factor 3 subunit B	0	0	0	0.88803	0	0	0	0	0	0	0	0	0.888845	0	0	0	0	0	5.72217	5.7254	3.06706	2.09164	0.148005	0	0.148141	4.15157
Q8R1B4	Eif3c	Eukaryotic translation initiation factor 3 subunit C	0.987663	0	0	0	0	0	0	1.18335	0.788814	0.789845	0	0	0	0.888533	0	0	0	0	1.6349	2.45374	1.02235	0	0.164611	0.460334	0.148089	1.27775
O70194	Eif3d	Eukaryotic translation initiation factor 3 subunit D	0.987663	0	0	0	0	0	1.08644	1.18335	0	0	0	0	0	0	0	0	0.987702	0	3.26981	2.45374	1.02235	1.04582	0.164611	0.378298	0.164617	1.94793
P60229	Eif3e	Eukaryotic translation initiation factor 3 subunit E	0	0	0	0	0	0	2.17288	1.18335	1.47903	1.57969	0	0	0	0.888533	0	0	0	2.17277	4.08726	8.17915	5.11176	5.22909	0	1.06916	0.510218	5.65182
Q9DCH4	Eif3f	Eukaryotic translation initiation factor 3 subunit F	3.06176	4.24318	1.67706	1.87473	1.87574	1.08591	1.08644	1.18335	3.74686	4.04796	1.08501	0	1.77769	0.888533	1.67808	0	0	0	4.90471	3.27166	4.08941	3.13745	2.30306	1.85827	0.72405	3.85081
Q9Z1D1	Eif3g	Eukaryotic translation initiation factor 3 subunit G	0.987663	2.07225	0	0	1.87574	1.08591	3.25932	3.45143	2.95805	1.57969	1.08501	0	0	0	0	0	2.07417	0	1.6349	1.63583	1.02235	1.04582	1.00359	2.05558	0.345696	1.33473
Q91WK2	Eif3h	Eukaryotic translation initiation factor 3 subunit H	0	0	0	0	0	0	0	0	0	0	0	0	0	0	0	0	0	0	1.6349	0.817915	0	0	0	0	0	0.613205
Q9QZD9	Eif3i	Eukaryotic translation initiation factor 3 subunit I	0	0	0	0	0	0	0	0	0	0	0	0	0	0	0	0	0	0	0.817452	0	1.02235	0	0	0	0	0.459951
Q66JS6	Eif3j2	Eukaryotic translation initiation factor 3 subunit J-B	0	0	0	0	0	0	0	0	0	0	0	0	0	0	0	0	0	0	0.817452	0.817915	2.0447	1.04582	0	0	0	1.18147
Q9DBZ5	Eif3k	Eukaryotic translation initiation factor 3 subunit K	0	0	0	0	0	0	0	0	0	0	0	0	0	0	0	0	0	0	0.817452	0.817915	0	0	0	0	0	0.408842
Q8QZY1	Eif3l	Eukaryotic translation initiation factor 3 subunit L	0	0	0	0	0	0	0	0	0	0	0	0	0	0	0	0	0.987702	0	4.08726	4.08957	1.02235	0	0	0	0.164617	2.2998
Q99JX4	Eif3m	Eukaryotic translation initiation factor 3 subunit M	0	0	0	0	0	0	0	0	0	0	0	0	0	0	0	0	0	0	1.6349	2.45374	1.02235	2.09164	0	0	0	1.80066
P60843	Eif4a1	Eukaryotic initiation factor 4A-I	8.09884	8.48636	4.24198	2.76276	3.8502	5.33083	12.1484	12.721	8.18394	9.6756	9.46918	6.61831	7.20952	6.31845	8.4891	10.9507	7.21022	7.80224	13.8967	9.81498	9.20117	13.5956	5.46183	9.80273	7.9967	11.6271
Q8BGD9	Eif4b	Eukaryotic translation initiation factor 4B	0	0	0	0	0	0	0	0	0	0	0	0	0	0	0	0	0	0	0	1.63583	2.0447	1.04582	0	0	0	1.18159
Q6NZJ6	Eif4g1	Eukaryotic translation initiation factor 4 gamma 1	0	0	0.887857	0	0	0	0	0	0	0	0	0	0	0	0	0	0	0	3.26981	3.27166	2.0447	3.13745	0.147976	0	0	2.93091
G3XA17	Eif4g2	Eukaryotic translation initiation factor 4 gamma 2	0	0	0	0	0	0	0	0	0	0	0	0	0	0	0	0	0	0	0.817452	0.817915	1.02235	1.04582	0	0	0	0.925884
A0A0N4SVL0	Eif4g3	Eukaryotic translation initiation factor 4 gamma 3	0	0	0	0	0	0	0	0	0	0	0	0	0	0	0	0	0	0	0	0	0	0	0	0	0	0
Q9WUK2	Eif4h	Eukaryotic translation initiation factor 4H	0.987663	2.07225	0	0	1.87574	1.08591	2.17288	1.18335	0	0.789845	0	0	0	0	3.35615	1.87444	0.987702	1.08639	0.817452	0.817915	1.02235	0	1.00359	0.691012	1.21745	0.66443
P59325	Eif5	Eukaryotic translation initiation factor 5	0	0	0	0	0	0	0	0	0	0	0	0	0	0	0	0	0	0	0.817452	0.817915	1.02235	1.04582	0	0	0	0.925884
P63242	Eif5a	Eukaryotic translation initiation factor 5A-1	8.09884	6.31543	0	0	6.71316	4.24492	0	0	1.47903	1.57969	3.15639	2.17318	3.55538	4.54139	3.35615	3.65022	3.06188	4.44431	7.35707	8.17915	6.13411	6.27491	4.22873	1.39805	3.76822	6.98631
Q05D44	Eif5b	Eukaryotic translation initiation factor 5B	0	0	0	0	0	0	0	0	0	0	0	0	0	0	0	0	0	0	1.6349	0	1.02235	0	0	0	0	0.664314
O55135	Eif6	Eukaryotic translation initiation factor 6	0	0	0	0	0	0	0	0	0	0	0	0	0	0.888533	0	0	0	0	1.6349	0.817915	1.02235	1.04582	0	0	0.148089	1.13025
Q3UP87	Elane	Neutrophil elastase	0	0	0	0	0	0	0	0	0	0	0	0	0	0.888533	0	0	0	0	0	0	0	0	0	0	0.148089	0
P70372	Elavl1	ELAV-like protein 1	1.97533	3.15772	0	0	1.87574	1.08591	2.17288	4.63478	2.26784	0.789845	1.08501	1.08659	0.888845	0	0	0	0.987702	0	0	0	0	1.04582	1.34911	2.00616	0.312758	0.261455
Q8C7X2	Emc1	ER membrane protein complex subunit 1	0	0	0	0	0	0	0	0	0	0	0	0	0	0	0	0	0	0	0.817452	0	0	0	0	0	0	0.204363
Q99K41	Emilin1	EMILIN-1	0	0	0	0	0	0	0	0	0	0	0	0	0	0	0	0	0	0	0.817452	0.817915	1.02235	1.04582	0	0	0	0.925884
A0A0A6YW06	Enah	Protein enabled homolog	0	0	0	0	0	0	0	0	0	0	0	0	0	0	0	0	0	0	0	0	1.02235	0	0	0	0	0.255588
Q3V188	Endou	Poly(U)-specific endoribonuclease	0	0	0	0	0	0	0	0	0	0	0	0	0	0	0	0	0	0	2.45236	2.45374	1.02235	1.04582	0	0	0	1.74357
P17182	Eno1	Alpha-enolase	46.4202	47.5631	45.2807	39.2707	43.2407	43.4364	53.9269	57.984	38.7505	40.0846	57.8014	64.4051	52.8369	57.1623	67.8141	71.3273	46.422	49.9738	38.4203	34.3524	46.0059	40.7869	44.2019	52.1588	57.5894	39.8914
P17183	Eno2	Gamma-enolase	25.2842	24.2749	35.021	27.4303	23.9897	23.2977	29.729	28.992	20.9036	20.8322	35.7067	38.9196	21.5298	20.8312	25.4673	29.3004	22.7171	25.4807	8.99197	8.17915	10.2235	8.36655	26.5496	29.1805	24.2211	8.9403
P21550	Eno3	Beta-enolase	41.3831	37.9913	79.4138	77.6533	35.5403	41.3633	53.9269	57.984	43.9764	44.9225	71.4134	68.8502	35.8501	35.4426	50.8359	56.7264	40.1995	47.7023	11.4443	14.7225	14.3129	17.7789	52.2242	56.8456	44.4594	14.5647
Q6DYE8	Enpp3	Ectonucleotide pyrophosphatase/phosphodiesterase family member 3	0	0	0	0	0	0	0	0	0	0	0	0	0	0	0	0	0	0	0	0.817915	0	0	0	0	0	0.204479
Q3TQC7	Entpd5	Ectonucleoside triphosphate diphosphohydrolase 5	0	0	0	0	0	0	0	0	0	0	0	0	0	0	0	0	0	0	0.817452	0.817915	1.02235	0	0	0	0	0.66443
Q9JIX0	Eny2	Transcription and mRNA export factor ENY2	0	0	0	0	0	0	0	0	0	0	0	0	0	0	0	0	0	0	0.817452	0	1.02235	1.04582	0	0	0	0.721406
O70318	Epb41l2	Band 4.1-like protein 2	0	0	0	0	0	0	0	0	0	0	0	0	0	0	1.67808	0	0.987702	0	0	0	0	0	0	0	0.444297	0
Q99JW5	Epcam	Epithelial cell adhesion molecule	0	0	0	0	0	0	0	0	0	0	0	0	0	0	0	0	0	0	1.6349	1.63583	1.02235	0	0	0	0	1.07327
P34914	Ephx2	Bifunctional epoxide hydrolase 2	0	0	0	0	0	0	0	0	0	0	2.07138	2.17318	0	0	0	0	0	0	0	0	0	0	0	0.707427	0	0
Q8R0W0	Eppk1	Epiplakin	8.09884	10.5586	1.67706	1.87473	1.87574	3.15901	2.17288	5.81812	3.74686	3.25811	1.08501	1.08659	1.77769	2.76432	0	0	7.21022	7.80224	5.72217	8.17915	5.11176	4.18327	4.54067	2.86126	3.25908	5.79909
Q8CGC7	Eprs	Bifunctional glutamate/proline--tRNA ligase	0	0	0	0	0	0	0	0	0.788814	0	0	0	0	0	0	0	0	0	2.45236	2.45374	4.08941	2.09164	0	0.131469	0	2.77179
H3BK65	Eps15	Epidermal growth factor receptor substrate 15	0	0	0	0	0	0	0	0	0	0	0	0	0	0	0	0	0	0	0.817452	0.817915	0	0	0	0	0	0.408842
E9Q4X5	Eps8l1	Epidermal growth factor receptor kinase substrate 8-like protein 1	0	0	0	0	0	0	0	0	0	0	0	0	0	0	0	0	0	0	0	0.817915	1.02235	0	0	0	0	0.460067
Q99K30	Eps8l2	Epidermal growth factor receptor kinase substrate 8-like protein 2	0	0	0	0	0	0	0	0	0	0	0	0	0	0	0	0	0	0	0	0	0	0	0	0	0	0
P49290	Epx	Eosinophil peroxidase	0	0	0	0	0	0	1.08644	0	2.26784	0.789845	1.08501	1.08659	0	0	0	0	0	0	3.26981	4.08957	0	0	0	1.05262	0	1.83985
Q9EQH2	Erap1	Endoplasmic reticulum aminopeptidase 1	0	0	0	0	0	0	0	0	0	0	0	0	0	0	0	0	0	0	0	0.817915	0	0	0	0	0	0.204479
Q9QZD4	Ercc4	DNA repair endonuclease XPF	0	0	0	0	0	0	0	0	0	0	0	0	0	0	0	0	0	0	0	0	0	0	0	0	0	0
Q8BHK9	Ercc6l	DNA excision repair protein ERCC-6-like	0	0	0.887857	0	0	0	0	0	0	0	0	0	0.888845	0	0	0	0	0	0	0	0	0	0.147976	0	0.148141	0
A0A0R4J1G5	Erlin1	Erlin-1	0	0	0	0	0	0	0	0	0	0	0	0	0	0	0	0	0	0	0	0.817915	0	0	0	0	0	0.204479
Q8R180	Ero1a	ERO1-like protein alpha	0	0	0	0	0	0	0	0	0	0	0	0	0	0	0	0	0	0	1.6349	1.63583	0	0	0	0	0	0.817684
P57759	Erp29	Endoplasmic reticulum resident protein 29	0.987663	0	0	0	0.98723	1.08591	0	0	0.788814	0.789845	0	0	0.888845	0	0	0	0	2.17277	4.90471	1.63583	0	0	0.510134	0.26311	0.51027	1.63514
Q9D1Q6	Erp44	Endoplasmic reticulum resident protein 44	0	0	0	0	0	0	0	0	0	0	0	0	0	0	0	0	0	0	0.817452	0	1.02235	0	0	0	0	0.459951
H3BKH6	Esd	S-formylglutathione hydrolase	0.987663	2.07225	4.24198	3.65079	2.86297	1.08591	4.44453	0	5.9161	4.8378	4.2414	4.44514	2.66653	1.77707	1.67808	0	4.14835	3.35792	3.26981	1.63583	3.06706	3.13745	2.48359	3.98083	2.27132	2.77754
Q8K0G8	Esrp2	Epithelial splicing regulatory protein 2	0	0	0	0	0	0	0	0	0	0	0	0	0	0	0	0	0	0	0	0.817915	0	0	0	0	0	0.204479
Q3U7R1	Esyt1	Extended synaptotagmin-1	0	0	0	0	0	0	1.08644	0	1.47903	1.57969	1.08501	1.08659	0	0	0	0	0	0	3.26981	4.90749	0	1.04582	0	1.05279	0	2.30578
Q3TZZ7	Esyt2	Extended synaptotagmin-2	0	0	0	0	0	0	0	0	0	0	0	0	0	0	0	0	0	0	0.817452	0.817915	0	0	0	0	0	0.408842
Q8BWY3	Etf1	Eukaryotic peptide chain release factor subunit 1	0	0	0	0	0	0	0	0	0	0	0	0	0	0	0	0	0	0	0.817452	0.817915	0	1.04582	0	0	0	0.670296
Q99LC5	Etfa	Electron transfer flavoprotein subunit alpha, mitochondrial	12.1483	8.48636	7.69476	11.8404	10.5634	8.48984	6.61741	7.00147	13.4098	14.4147	11.5406	9.97686	0.888845	0	0	0	4.14835	2.17277	15.5316	13.9046	15.3353	14.6415	9.8705	10.4935	1.20166	14.8532
Q9DCW4	Etfb	Electron transfer flavoprotein subunit beta	3.06176	3.15772	4.24198	3.65079	3.8502	3.15901	5.53097	2.36669	4.43708	4.8378	8.38417	7.80368	1.77769	0.888533	3.35615	1.87444	2.07417	3.35792	3.26981	3.27166	1.02235	2.09164	3.52024	5.56007	2.22149	2.41386
Q9DCM0	Ethe1	Persulfide dioxygenase ETHE1, mitochondrial	0	0	0	0	0	0	0	0	0	0	0	0	0	0	0	0	0	0	0	0.817915	0	0	0	0	0	0.204479
Q9D952	Evpl	Envoplakin	0	0	0	0	0	0	0	0	0	0	0	0	0	0	0	0	0	0	0	0	0	0	0	0	0	0
Q8VEG4	Exd2	Exonuclease 3'-5' domain-containing protein 2	0	0	0	0	0	0	0	0	0	0	0	0	0	0	0	0	0	0	0	0	0	0	0	0	0	0
P26040	Ezr	Ezrin	1.97533	3.15772	1.67706	0	2.86297	2.0731	4.44453	2.36669	2.26784	2.36954	3.15639	3.35855	3.55538	3.65286	3.35615	7.30044	4.14835	3.35792	7.35707	4.08957	3.06706	6.27491	1.9577	2.99392	4.22852	5.19715
Q3U3V1	F10	Coagulation factor X	0	0	0	0	0	0	0	0	0	0	0	0	0.888845	0	0	0	0	0	0	0	0	0	0	0	0.148141	0
Q80YC5	F12	Coagulation factor XII	0	0	0	0	0	0	0	0	0	0	0	0	0.888845	1.77707	0	0	0	0	0	0	0	0	0	0	0.444318	0
Q8BH61	F13a1	Coagulation factor XIII A chain	0.987663	1.08547	7.69476	9.17631	4.83742	5.33083	1.08644	1.18335	2.26784	2.36954	2.07138	2.17318	3.55538	3.65286	0	0	2.07417	2.17277	15.5316	14.7225	15.3353	18.8247	4.85208	1.85862	1.9092	16.1035
P19221	F2	Prothrombin	0	0	0	0.88803	0	0	0	0	1.47903	1.57969	0	0	5.33307	5.42992	1.67808	3.65022	2.07417	3.35792	0	0	0	0	0.148005	0.509786	3.58723	0
P11404	Fabp3	Fatty acid-binding protein, heart	0	0	0	0	0	0	1.08644	0	0	0	0	0	0	0	0	0	0	0	0	0	0	0	0	0.181073	0	0
P04117	Fabp4	Fatty acid-binding protein, adipocyte	19.1607	19.045	10.2597	11.8404	18.2637	23.2977	34.1735	26.6253	19.3259	16.8829	48.3323	44.4514	7.20952	6.31845	22.0124	20.1255	16.4946	16.6909	17.1665	13.0866	14.3129	17.7789	16.9779	31.6319	14.8086	15.5862
Q05816	Fabp5	Fatty acid-binding protein 5	0	0	0	0.88803	0.98723	1.08591	1.08644	0	0	0.789845	1.08501	0	0.888845	0.888533	3.35615	3.65022	3.06188	3.35792	4.90471	4.90749	5.11176	5.22909	0.493528	0.493549	2.53393	5.03826
P54731	Faf1	FAS-associated factor 1	0	0	0	0	0	0	0	0	0	0	0	0	0	0	0	0	0	0	0	0.817915	0	0	0	0	0	0.204479
Q3TDN2	Faf2	FAS-associated factor 2	0	0	0	0	0	0	0	0	0	0	0	0	0	0	0	0	0	0	1.6349	0.817915	0	0	0	0	0	0.613205
P35505	Fah	Fumarylacetoacetase	0	0	0	0	0	0	0	0	0	0	0	0	0	0	0	0	0	0	0	0.817915	1.02235	1.04582	0	0	0	0.721521
Q9D281	Fam114a1	Protein Noxp20	0	0	0	0	0	0	0	0	0	0	0	0	0	0	0	0	0	0	0	0	0	0	0	0	0	0
Q8R1F1	Fam129b	Niban-like protein 1	0	1.08547	0	0	0.98723	0	1.08644	1.18335	2.95805	0	0	0	0	0	0	0	0	0	4.08726	6.54332	4.08941	4.18327	0.345449	0.871306	0	4.72582
Q9DAI6	Fam135b	Protein FAM135B	0	0	0	0	0	0	0	0	0	0	0	0	0	0	0	0	0	0	0	0	2.0447	0	0	0	0	0.511176
Q9D6U8	Fam162a	Protein FAM162A	0	0	0	0	0	0	0	0	0	0	0	0	0	0	0	0	0	0	0.817452	0.817915	0	0	0	0	0	0.408842
Q3U125	Fam213a	Family with sequence similarity 213, member A	0	0	0	0	0	0	0	0	0	0	0	0	0	0	0	0	0	0	0.817452	0	0	0	0	0	0	0.204363
Q8C0Z1	Fam234a	Protein FAM234A	0	0	0	0	0	0	0	0	0	0	0	0	0	0	0	0	0	0	0	0.817915	0	0	0	0	0	0.204479
Q8CF02	Fam25c	Protein FAM25C	6.02475	7.4009	3.45278	2.76276	8.68762	7.40393	3.25932	3.45143	6.70492	7.20734	9.46918	8.89027	1.77769	1.77707	11.8453	12.8251	5.13605	6.61709	4.90471	4.08957	6.13411	9.41236	5.95546	6.49708	6.66304	6.13519
G5E911	Fam3c	DNA segment, Chr 6, Wayne State University 176, expressed, isoform CRA_f	0	0	0	0	0	0	0	0	0	0	0	0	0	0	0	0	0	0	0	0	0	0	0	0	0	0
Q921M7	Fam49b	Protein FAM49B	0	0	0	0	0	0	0	0	0	0	0	0	2.66653	1.77707	0	0	2.07417	2.17277	0	0	0	1.04582	0	0	1.44842	0.261455
Q80VD1	Fam98b	Protein FAM98B	0	0	0	0	0	0	0	0	0	0	0	0	0	0	0	0	0	0	0	0	0	0	0	0	0	0
Q7TNT2	Far2	Fatty acyl-CoA reductase 2	0	0	0	0	0	0	0	0	0.788814	0.789845	1.08501	0	0	0	0	0	0	0	6.53962	8.17915	1.02235	2.09164	0	0.443945	0	4.45819
A0A286YCZ5	Fars2	Phenylalanine--tRNA ligase, mitochondrial	0	0	0	0	0	0	0	0	0	0	0	0	0	0	0	0	0	0	0	0	0	0	0	0	0	0
Q8C0C7	Farsa	Phenylalanine--tRNA ligase alpha subunit	0	0	0	0	0	0	0	0	0.788814	0	0	0	0	0	0	0	0	0	0.817452	0.817915	1.02235	1.04582	0	0.131469	0	0.925884
Q9WUA2	Farsb	Phenylalanine--tRNA ligase beta subunit	0	0	0	0	0	0	0	0	0	0	0	0	0	0	0	0	0	0	0.817452	0.817915	0	0	0	0	0	0.408842
P19096	Fasn	Fatty acid synthase	11.0618	12.6309	40.9401	47.4603	7.70039	5.33083	17.5806	17.3558	32.7358	30.5078	89.2667	89.9893	7.20952	9.08278	6.81102	7.30044	22.7171	19.95	26.9759	26.9912	33.7376	33.4662	20.854	46.2393	12.1785	30.2927
Q5F226	Fat2	Protocadherin Fat 2	0	0	0	0	0	0	0	0	0	0	0	0	0	0	0	0	0	0	0	0	0	0	0	0	0	0
P35550	Fbl	rRNA 2'-O-methyltransferase fibrillarin	0	0	0	0	0.98723	0	0	0	0	0	0	0	0	0	0	0	0	0	0.817452	0	0	0	0.164538	0	0	0.204363
Q08879	Fbln1	Fibulin-1	0	0	0	0	0	0	0	0	0	0	0	0	0	0	0	0	0	0	0	0	0	0	0	0	0	0
P37889	Fbln2	Fibulin-2	0	0	0	0	0	0	0	0	0	0	0	0	0	0	0	0	0.987702	1.08639	0	0.817915	0	0	0	0	0.345682	0.204479
A0A1Y7VJW9	Fbln5	Fibulin-5	0.987663	2.07225	0	0	0.98723	0	0	2.36669	0	0	0	0	0.888845	0	0	0	0	0	4.08726	3.27166	1.02235	0	0.674524	0.394449	0.148141	2.09532
Q61554	Fbn1	Fibrillin-1	0	0	0	0	0.98723	1.08591	0	0	0	0.789845	0	0	0	0	0	0	0	0	0	0	0	0	0.345523	0.131641	0	0
Q9QXD6	Fbp1	Fructose-1,6-bisphosphatase 1	0.987663	2.07225	0	0	0.98723	1.08591	1.08644	1.18335	0.788814	0.789845	0	0	0	0	0	0	0	0	4.90471	5.7254	4.08941	6.27491	0.855509	0.641408	0	5.24861
P70695	Fbp2	Fructose-1,6-bisphosphatase isozyme 2	0	0	0.887857	0	0	0	0	0	0	0	0	0	0	0	0	0	0	0	0	0	0	0	0.147976	0	0	0
Q8BG80	Fbxo46	F-box only protein 46	0	0	0	0	0	0	0	0	0	0	0	0	0	0	0	0	0	0	0	0	1.02235	0	0	0	0	0.255588
Q9QZN4	Fbxo6	F-box only protein 6	0	0	0	0	0	0	0	0	0	0	0	0	0	0	0	0	0	0	0	0	0	1.04582	0	0	0	0.261455
Q497Z0	Fbxw16	F-box and WD-40 domain protein 16	0	0	0	0	0	0	0	0	0	0	0	0	0	0	0	0	0	0	0.817452	0	0	0	0	0	0	0.204363
P46656	Fdx1	Adrenodoxin, mitochondrial	0	0	0	0	0	0	0	0	0	0	0	0	0	0	0	0	0	0	0	0	0	0	0	0	0	0
Q61578	Fdxr	NADPH:adrenodoxin oxidoreductase, mitochondrial	0	0	0	0	0	0	0	0	0	0	0	0	0	0	0	0	0	0	0	0	0	0	0	0	0	0
P70451	Fer	Tyrosine-protein kinase Fer	0	0	0	0	0	0	0	0	0	0	0	0	0	0	0	0	0	0	0	0	0	0	0	0	0	0
Z4YL23	Fer1l4	Fer-1-like protein 4	0	0	0	0	0	0	0	0	0	0	0	0	0	0	0	0	0	0	0	0	0	0	0	0	0	0
Q9QXC1	Fetub	Fetuin-B	0	0	1.67706	0.88803	0.98723	0	0	0	0	0	2.07138	1.08659	15.2091	15.4012	1.67808	3.65022	0.987702	2.17277	0	0	0	0	0.592054	0.526329	6.51652	0
E9PV24	Fga	Fibrinogen alpha chain	1.97533	0	6.8069	7.30158	6.71316	3.15901	2.17288	2.36669	6.70492	7.20734	11.5406	9.97686	53.7257	58.0508	47.4797	47.5515	25.779	27.7523	5.72217	5.7254	4.08941	3.13745	4.326	6.66154	43.3898	4.66861
Q8K0E8	Fgb	Fibrinogen beta chain	0.987663	0	9.37182	10.0643	6.71316	2.0731	0	0	15.6777	12.835	19.9247	11.0634	86.0204	89.8405	37.3125	32.9506	43.3601	47.7023	8.99197	9.81498	9.20117	7.32073	4.86835	9.91681	56.1978	8.83221
Q3UER8	Fgg	Fibrinogen gamma chain	0.987663	2.07225	7.69476	7.30158	4.83742	4.24492	1.08644	2.36669	8.18394	9.6756	7.3978	8.89027	26.8629	28.1369	30.5015	23.7758	21.6307	22.2216	4.08726	2.45374	6.13411	4.18327	4.5231	6.26679	25.5215	4.2146
P97807	Fh	Fumarate hydratase, mitochondrial	4.04942	4.24318	5.12984	5.52552	6.71316	3.15901	3.25932	4.63478	7.49373	6.41749	7.3978	11.0634	3.55538	3.65286	0	0	3.06188	5.5307	13.8967	13.9046	13.2906	14.6415	4.80336	6.71109	2.63347	13.9333
A2AEY2	Fhl1	Four and a half LIM domains 1, isoform CRA_c	7.11118	6.31543	6.0177	5.52552	5.72593	6.31802	3.25932	3.45143	5.22589	4.8378	3.15639	2.17318	3.55538	3.65286	5.13294	5.52466	7.21022	4.44431	0	0	0	0	6.16896	3.684	4.92006	0
Q9R059	Fhl3	Four and a half LIM domains protein 3	0	0	0	0	0	0	0	0	0.788814	0	0	0	0	0	0	0	0	0	0	0	0	0	0	0.131469	0	0
Q9CQ92	Fis1	Mitochondrial fission 1 protein	0	0	0	0	0	0	0	0	0	0	0	0	0	0	0	0	0	0	0	0	0	0	0	0	0	0
Q61576	Fkbp10	Peptidyl-prolyl cis-trans isomerase FKBP10	0	0	0.887857	1.87473	0	0	0	0	0	0	0	0	0.888845	0.888533	1.67808	1.87444	3.06188	3.35792	4.90471	4.90749	3.06706	4.18327	0.460431	0	1.95828	4.26563
F6X9I3	Fkbp1a	Peptidylprolyl isomerase (Fragment)	0.987663	0	0	0	1.87574	2.0731	0	1.18335	1.47903	0.789845	1.08501	1.08659	0	0	0	0	2.07417	0	1.6349	1.63583	2.0447	1.04582	0.82275	0.937303	0.345696	1.59031
Q62446	Fkbp3	Peptidyl-prolyl cis-trans isomerase FKBP3	0	0	0	0	0	0	0	0	0	0	0	0	0	0	0	0	0	0	0	0	0	0	0	0	0	0
P30416	Fkbp4	Peptidyl-prolyl cis-trans isomerase FKBP4	0	0	0	0	0	0	0	0	0	0	0	0	0	0	0	0	0	0	1.6349	0.817915	1.02235	1.04582	0	0	0	1.13025
O54998	Fkbp7	Peptidyl-prolyl cis-trans isomerase FKBP7	0	0	0	0	0	0	0	0	0	0	0	0	0	0	0	0	0	0	0	0	0	0	0	0	0	0
Q9Z247	Fkbp9	Peptidyl-prolyl cis-trans isomerase FKBP9	0	0	0	0	0	0	0	0	0	0	0	0	0	0	0	0	0	0	4.08726	2.45374	3.06706	3.13745	0	0	0	3.18638
A0A0A6YY62	Flg	Filaggrin	5.03708	5.32865	3.45278	1.87473	4.83742	6.31802	3.25932	3.45143	5.9161	6.41749	7.3978	6.61831	4.44422	4.54139	5.13294	9.17488	8.2967	6.61709	11.4443	9.81498	15.3353	11.504	4.47478	5.51008	6.36787	12.0246
Q2VIS4	Flg2	Filaggrin-2	30.3213	29.6036	11.1475	10.9524	21.1267	26.4567	28.6425	26.6253	16.3679	18.4626	19.9247	24.3989	8.98721	9.97131	8.4891	7.30044	12.3463	15.5057	8.17452	6.54332	8.17882	11.504	21.6014	22.4037	10.4333	8.60016
Q8BTM8	Flna	Filamin-A	27.2595	31.6758	2.56492	3.65079	33.6645	32.8735	28.6425	33.6268	26.8197	24.0903	17.8533	14.422	33.1835	33.5668	44.0249	20.1255	34.0757	33.283	35.9679	39.2599	28.6259	37.6495	21.9482	24.2424	33.0432	35.3758
Q80X90	Flnb	Filamin-B	8.09884	7.4009	2.56492	3.65079	4.83742	3.15901	5.53097	4.63478	2.95805	7.20734	4.2414	2.17318	1.77769	0.888533	3.35615	0	2.07417	3.35792	21.2538	20.4479	18.4023	19.8705	4.95198	4.45762	1.90908	19.9936
Q8VHX6	Flnc	Filamin-C	44.4448	46.4776	18.7436	20.1287	57.6542	49.8531	4.44453	9.26955	49.2022	52.9196	19.9247	14.422	2.66653	2.76432	6.81102	1.87444	26.8655	33.283	14.7141	14.7225	20.447	20.9164	39.5504	25.0304	12.3775	17.7
O08917	Flot1	Flotillin-1	0	0	0	0	0	0	0	0	0	0	0	0	0	0	0	0	0	0	0	0.817915	0	0	0	0	0	0.204479
A0A1B0GS68	Flt3lg	Predicted gene 45713	0	0	0	0	0	0	0	0	0	0	0	0	0.888845	0.888533	0	1.87444	2.07417	1.08639	0	0	0	0	0	0	1.1354	0
A0A1W2P6X3	Fmnl1	Formin-like protein 1	0	0	0	0	0	0	0	0	0	0	0	0	0.888845	0.888533	0	0	0	0	0	0	0	0	0	0	0.29623	0
P50285	Fmo1	Dimethylaniline monooxygenase [N-oxide-forming] 1	0	0	0	0	0	0	0	0	0	0	0	0	0	0	0	0	0	0	0	0.817915	0	0	0	0	0	0.204479
A0A087WR50	Fn1	Fibronectin	0	0	0	0	0	0	0	0	2.95805	2.36954	1.08501	0	81.4774	80.7577	20.3343	14.6009	24.7913	19.95	13.8967	9.81498	7.15647	4.18327	0	1.06877	40.3186	8.76285
Q61239	Fnta	Protein farnesyltransferase/geranylgeranyltransferase type-1 subunit alpha	0	0	0	0	0	0	0	0	0	0	0	0	0	0	0	0	0	0	0.817452	0.817915	1.02235	3.13745	0	0	0	1.44879
Q99JB6	Foxp3	Forkhead box protein P3	0	0	0	0	0	0	0	0	0	0	0	0	0	0	0	0	0	0	0	0	0	0	0	0	0	0
A0A140LI67	Frmpd2	FERM and PDZ domain-containing 2	0	0	0	0	0	0	0	0	0	0	0	0	0	0	0	0	0	0	0	0	0	0	0	0	0	0
Q61553	Fscn1	Fascin	0	0	0	0	0	0	0	0	0.788814	0	0	0	0.888845	0.888533	0	0	0	1.08639	1.6349	0	3.06706	1.04582	0	0.131469	0.477294	1.43694
P09528	Fth1	Ferritin heavy chain	4.04942	6.31543	4.24198	2.76276	5.72593	7.40393	5.53097	5.81812	5.9161	4.8378	5.22778	5.53172	6.22191	5.42992	8.4891	10.9507	7.21022	7.80224	0.817452	0.817915	2.0447	3.13745	5.08324	5.47708	7.68401	1.70438
P29391	Ftl1	Ferritin light chain 1	25.2842	26.4459	19.6315	21.9047	26.9514	29.7144	23.1115	26.6253	26.8197	26.4598	32.5503	37.7343	13.4314	9.97131	45.8016	47.5515	34.0757	35.5545	14.7141	15.5404	18.4023	24.0538	24.9887	28.8835	31.0643	18.1777
Q3UUU2	Fubp1	Far upstream element-binding protein 1	0.987663	0	0	0	0.98723	2.0731	0	1.18335	0.788814	0	0	0	0	0	0	0	0	0	0.817452	0	2.0447	1.04582	0.674666	0.328693	0	0.976994
Q9D6K8	Fundc2	FUN14 domain-containing protein 2	0	0	0	0	0	0	0	0	0	0	0	0	0	0	0	0	0	0	0.817452	0.817915	0	0	0	0	0	0.408842
F6SJM7	Fuom	Fucose mutarotase (Fragment)	0	0	0	0	0	0	0	0	0	0	0	0	0	0	0	0	0	0	0	0	1.02235	0	0	0	0	0.255588
P56959	Fus	RNA-binding protein FUS	3.06176	0	0	0	0.98723	1.08591	0	0	0.788814	0	0	0	0.888845	0	0	0	0	0	1.6349	2.45374	5.11176	6.27491	0.855816	0.131469	0.148141	3.86883
P11370	Fv4	Retrovirus-related Env polyprotein from Fv-4 locus	0.987663	0	0	0	0	1.08591	1.08644	1.18335	0.788814	0.789845	1.08501	0	0	0	0	0	2.07417	1.08639	1.6349	1.63583	0	0	0.345596	0.822243	0.52676	0.817684
Q61584	Fxr1	Fragile X mental retardation syndrome-related protein 1	0	0	0	0	0	0	0	0	0	0	0	0	0	0	0	0	0	0	0	0	1.02235	0	0	0	0	0.255588
E9QKR0	G(T)	Guanine nucleotide-binding protein G(I)/G(S)/G(T) subunit beta-2	0	0	0	0	0	0	0	0	0.788814	0.789845	1.08501	1.08659	0	0	0	0	0.987702	0	0	0	0	0	0	0.625043	0.164617	0
P97855	G3bp1	Ras GTPase-activating protein-binding protein 1	0	2.07225	0	0	0.98723	0	0	1.18335	0.788814	0	0	0	0	0	0	0	0	0	0.817452	2.45374	2.0447	3.13745	0.509914	0.328693	0	2.11334
Q00612	G6pdx	Glucose-6-phosphate 1-dehydrogenase X	6.02475	4.24318	0.887857	0	1.87574	1.08591	6.61741	2.36669	5.22589	4.04796	5.22778	5.53172	7.20952	9.08278	1.67808	3.65022	3.06188	4.44431	6.53962	4.90749	9.20117	8.36655	2.35291	4.83624	4.85446	7.25371
Q6P9S7	Galnt10	Polypeptide N-acetylgalactosaminyltransferase 10	0	0	0	0	0	0	0	0	0	0	0	0	0	0	0	0	0	0	0	0	0	0	0	0	0	0
Q8BHN3	Ganab	Neutral alpha-glucosidase AB	0	0	0	0	0	0	0	0	3.74686	3.25811	1.08501	0	0.888845	0.888533	0	0	0.987702	0	12.2618	9.81498	17.38	14.6415	0	1.34833	0.460847	13.5246
A0A0A0MQF6	Gapdh	Glyceraldehyde-3-phosphate dehydrogenase	61.6302	58.1217	108.417	114.161	54.7912	53.0122	80.3966	82.3412	62.6121	64.9648	78.8112	82.1856	36.7389	39.8852	66.136	67.677	59.8547	56.5909	30.2457	29.4449	42.9388	37.6495	75.0223	75.2186	54.4805	35.0697
Q9CZD3	Gars	Glycine--tRNA ligase	1.97533	2.07225	0	0	1.87574	2.0731	1.08644	1.18335	0.788814	0.789845	0	0	0.888845	0.888533	0	0	2.07417	1.08639	3.26981	3.27166	1.02235	1.04582	1.33274	0.641408	0.82299	2.15241
Q64737	Gart	Trifunctional purine biosynthetic protein adenosine-3	3.06176	2.07225	0.887857	0	4.83742	1.08591	2.17288	2.36669	2.26784	2.36954	0	0	0.888845	0.888533	0	0	0.987702	0	0.817452	1.63583	3.06706	2.09164	1.99087	1.52949	0.460847	1.90299
Q9D172	Gatd3a	Glutamine amidotransferase-like class 1 domain-containing protein 3A, mitochondrial	0	0	0	0.88803	0	0	0	0	0.788814	0.789845	0	0	0	0	0	0	0	0	2.45236	0.817915	1.02235	0	0.148005	0.26311	0	1.07316
F6ZHD8	Gbe1	1,4-alpha-glucan-branching enzyme	0	0	0	0	0	0	0	0	0	0	0	0	0	0	0	0	0	0	0	0	0	0	0	0	0	0
P21614	Gc	Vitamin D-binding protein	11.0618	9.47315	10.2597	10.9524	11.5506	12.7348	8.79029	9.26955	7.49373	9.6756	12.6256	11.0634	50.1704	48.0795	25.4673	25.6502	12.3463	12.2465	0.817452	2.45374	2.0447	1.04582	11.0054	9.8197	28.9934	1.59043
E9PVA8	Gcn1	eIF-2-alpha kinase activator GCN1	0	0	0	0	0	0	0	0	0	0	0	0	0	0	0	0	0	0	0	0	1.02235	0	0	0	0	0.255588
Q91WK5	Gcsh	Glycine cleavage system H protein, mitochondrial	0	0	0	0	0	0	0	0	0	0	0	0	0	0	0	0	0	0	0	0	0	0	0	0	0	0
Q9R111	Gda	Guanine deaminase	0	0	0	0.88803	0	1.08591	0	0	0	0	1.08501	0	4.44422	3.65286	0	0	0	0	0.817452	0.817915	1.02235	4.18327	0.32899	0.180835	1.34951	1.71025
P50396	Gdi1	Rab GDP dissociation inhibitor alpha	5.03708	4.24318	2.56492	1.87473	5.72593	1.08591	5.53097	5.81812	4.43708	4.8378	6.31279	5.53172	4.44422	2.76432	3.35615	1.87444	6.22252	6.61709	3.26981	4.08957	4.08941	5.22909	3.42196	5.41141	4.21312	4.16947
Q61598	Gdi2	Rab GDP dissociation inhibitor beta	12.1483	14.8018	10.2597	7.30158	12.5378	12.7348	20.9387	20.9058	18.6357	16.8829	16.7683	19.9537	16.9868	14.5127	22.0124	23.7758	20.643	23.3079	18.8014	17.9941	19.4247	18.8247	11.6306	19.0142	20.2064	18.7612
Q9D7X8	Ggct	Gamma-glutamylcyclotransferase	3.06176	2.07225	0	0	0.98723	1.08591	1.08644	1.18335	1.47903	1.57969	0	1.08659	0	0	0	0	0	0	0.817452	1.63583	2.0447	1.04582	1.20119	1.06918	0	1.38595
Q9Z0L8	Ggh	Gamma-glutamyl hydrolase	4.04942	0	0	0	0.98723	2.0731	0	0	0	0	0	0	0	0	0	0	0	0	2.45236	0.817915	2.0447	1.04582	1.18496	0	0	1.5902
Q9Z2A9	Ggt5	Glutathione hydrolase 5 proenzyme	0	0	0	0	0	0	0	0	0	0	0	0	0	0	0	0	0	0	0	2.45374	1.02235	3.13745	0	0	0	1.65339
Q9D7M1	Gid8	Glucose-induced degradation protein 8 homolog	0	0	0	0	0	0	0	0	0	0	0	0	0	0	0	0	0	0	0	0	1.02235	0	0	0	0	0.255588
G3UWR2	Gigyf2	GRB10-interacting GYF protein 2	0	0	0	0	0	0	0	0	0	0	0	0	0	0	0	0	0	0	0	0	0	0	0	0	0	0
P23780	Glb1	Beta-galactosidase	0	0	0	0	0	0	0	0	0	0	0	0	0	0	0	0	0	0	0	0	0	0	0	0	0	0
Q61543	Glg1	Golgi apparatus protein 1	0	0	0	0	0	0	0	0	0	0	0	0	0	0	0	0	0	0	1.6349	0	0	0	0	0	0	0.408726
Q9CPU0	Glo1	Lactoylglutathione lyase	3.06176	2.07225	1.67706	2.76276	1.87574	2.0731	3.25932	2.36669	1.47903	1.57969	2.07138	2.17318	0.888845	0.888533	1.67808	1.87444	0.987702	1.08639	0.817452	1.63583	2.0447	3.13745	2.25378	2.15488	1.234	1.90886
Q9CPV4	Glod4	Glyoxalase domain-containing protein 4	0	1.08547	0	0	0.98723	0	0	1.18335	0	0	0	1.08659	0	0	0	0	0.987702	0	2.45236	2.45374	2.0447	3.13745	0.345449	0.378323	0.164617	2.52207
Q9QUH0	Glrx	Glutaredoxin-1	0.987663	1.08547	0.887857	0	0	0	1.08644	1.18335	0.788814	0	1.08501	0	1.77769	2.76432	1.67808	0	2.07417	1.08639	0.817452	0	0	0	0.493498	0.690602	1.56344	0.204363
A0A1B0GS58	Glrx3	Glutaredoxin-3	0.987663	0	0	0	0	0	0	0	0	0	0	0	0	0	0	0	0	0	1.6349	1.63583	1.02235	2.09164	0.164611	0	0	1.59618
Q80Y14	Glrx5	Glutaredoxin-related protein 5, mitochondrial	0	0	0	0	0	0	0	0	0	0	0	0	0	0	0	0	0	0	0.817452	0	0	0	0	0	0	0.204363
D3Z7P3	Gls	Glutaminase kidney isoform, mitochondrial	0	0	0	0	0	0	0	0	0	0	0	0	0	0	0	0	0	0	0	0.817915	0	0	0	0	0	0.204479
P26443	Glud1	Glutamate dehydrogenase 1, mitochondrial	0.987663	1.08547	3.45278	2.76276	2.86297	1.08591	5.53097	2.36669	7.49373	3.25811	2.07138	1.08659	1.77769	1.77707	5.13294	5.52466	6.22252	4.44431	5.72217	7.36123	4.08941	5.22909	2.03959	3.63458	4.14653	5.60047
P15105	Glul	Glutamine synthetase	0	1.08547	0.887857	0.88803	0	0	1.08644	1.18335	1.47903	0.789845	1.08501	1.08659	0	0	1.67808	0	0.987702	0	0.817452	0.817915	0	0	0.476892	1.11838	0.444297	0.408842
E9PYL9	Gm10036	Predicted gene 10036	0	0	0	0	0	0	0	0	0	0	0	0	0	0	0	0	0	0	0	0.817915	0	0	0	0	0	0.204479
E9Q3T0	Gm10073	Predicted pseudogene 10073	0	0	0	0	0	0	0	0	0	0	0	0	0	0	0	0	0	0	6.53962	4.90749	7.15647	6.27491	0	0	0	6.21962
A0A338P719	Gm1043	Uncharacterized protein	0	0	0	0	0	0	0	0	0	0	0	0	0	0	0	0	0	0	0	0	0	0	0	0	0	0
V9GX06	Gm11214	Predicted gene 11214 (Fragment)	0	0	0	0	0	0	0	0	0	0	0	0	0	0	0	0	0	0	4.08726	5.7254	7.15647	7.32073	0	0	0	6.07246
Q9D881	Gm11273	Cytochrome c oxidase subunit 5B, mitochondrial	0	0	0	0	0	0	0	0	0	0	0	0	0	0	0	0	0	0	0.817452	0.817915	0	0	0	0	0	0.408842
A0A1Y7VKY1	Gm11361	MCG116671	0	0	0	0	0	0	0	0	0	0	0	0	0	0	0	0	0	0	2.45236	2.45374	0	0	0	0	0	1.22653
B1AZA0	Gm14525	Predicted gene 14525	0	0	0	0	0	0	0	0	0	0	0	0	0	0	0	0	0	0	0	0	0	0	0	0	0	0
Q66VB7	Gm1553	Lacrein	0	0	0	0	0	0	0	0	0	0	0	0	0.888845	0	0	0	0	0	0	0	0	0	0	0	0.148141	0
E9PZF0	Gm20390	Nucleoside diphosphate kinase	0	0	0	0	0	0	0	0	0	0	0	0	0	0	0	0	0	0	13.8967	12.2687	16.3576	18.8247	0	0	0	15.3369
E9Q035	Gm20425	Predicted gene 20425	36.346	37.9913	49.5227	51.9991	43.2407	43.4364	46.2231	46.3478	43.9764	42.5529	64.0156	62.2319	193.472	189.652	123.783	129.928	71.2133	77.6273	0	0	0	0	43.756	50.8913	130.946	0
G3UYJ7	Gm20441	Predicted gene 20441 (Fragment)	0	0	0	0	0	0	0	0	0	0	0	0	0	0	0	0	0	0	0	0	2.0447	1.04582	0	0	0	0.772631
B8JJN0	Gm20547	Predicted gene 20547	0	0	1.67706	1.87473	0	0	0	0	1.47903	0	0	0	28.6406	30.9012	6.81102	5.52466	4.14835	2.17277	0	0	0	0	0.591965	0.246504	13.0331	0
D6RFS9	Gm21983	Predicted gene 21983	0	0	0	0	0	0	0	0	0	0	0	0	0	0	0	0	0	0	0.817452	0	0	0	0	0	0	0.204363
F6R7E8	Gm2663	Predicted gene 2663	0	0	0	0	0	0	0	0	0	0	0	0	0	0	0	0	0	0	0	0	0	0	0	0	0	0
A0A1B0GSW2	Gm28729	Predicted gene 28729	0	0	0	0	0	0	0	0	0	0	0	0	0	0	0	0	0	0	0	0	0	0	0	0	0	0
Q60648	Gm2a	Ganglioside GM2 activator	0	0	0	0	0	1.08591	0	0	0	0	0	0	0	0	0	0	0	0	0	0.817915	1.02235	1.04582	0.180985	0	0	0.721521
A0A0G2JEA5	Gm43738	Predicted gene 43738	0	0	0	0	0	0	0	0	0	0	0	0	0	0	0	0	0	0	3.26981	2.45374	3.06706	2.09164	0	0	0	2.72056
A0A1B0GS68	Gm45713	Predicted gene 45713	0	0	0	0	0	0	0	0	0	0	0	0	0	0	0	0	0	0	0.817452	0.817915	0	1.04582	0	0	0	0.670296
A0A1B0GSH8	Gm45808	Predicted gene 45808 (Fragment)	0	0	0	0	0	0	0	0	0	0	0	0	0	0	0	0	0	0	0	0	1.02235	1.04582	0	0	0	0.517043
F7D3W5	Gm45837	Phosphodiesterase	0	0	0	0	0	0	0	0	0	0	0	0	0	0	0	0	0	0	0	0	0	0	0	0	0	0
A0A2R8VHP3	Gm5478	Predicted pseudogene 5478	21.2348	19.045	6.0177	5.52552	16.388	16.9797	15.4077	15.0877	14.1986	15.2045	11.5406	11.0634	16.098	16.2898	13.5233	14.6009	27.8532	31.1102	0	0	0	0	14.1984	13.7504	19.9126	0
B2RV77	Gm5483	MCG130182, isoform CRA_a	0	0	0	0	0	0	0	0	0	0	0	0	1.77769	2.76432	0	0	0	0	0	0	0	0	0	0	0.757002	0
A0A0N4SVP8	Gm5580	Predicted pseudogene 5580	0	0	0	0	0	0	0	0	0	0	0	0	0	0	0	0	0	0	3.26981	2.45374	3.06706	1.04582	0	0	0	2.45911
Q792Y9	Gm5771	MCG140783	0	0	0	0	0	0	0	0	0	0	0	0	0	0	0	0	0	0	0	0	0	0	0	0	0	0
A2AEN9	Gm5938	Predicted gene 5938	1.97533	1.08547	1.67706	1.87473	1.87574	3.15901	0	0	0	0	0	0	3.55538	2.76432	0	0	0	0	0	0	0	0	1.94122	0	1.05328	0
Q3V2D2	Gm94	Uncharacterized protein C5orf46 homolog	0	0	0.887857	0.88803	0	0	0	0	0	0	0	0	0	0	0	0	0	0	0	0	0	0	0.295981	0	0	0
A0A2I3BPS1	Gmfb	Glia maturation factor beta (Fragment)	0	0	0	0	0	0	0	0	0	0	0	0	0	0	0	0	0	0	0.817452	0	1.02235	1.04582	0	0	0	0.721406
Q3THK7	Gmps	GMP synthase [glutamine-hydrolyzing]	0	0	0	0	0	0	0	0	0	0	0	0	0	0	0	0	0	0	0.817452	0.817915	1.02235	0	0	0	0	0.66443
P21278	Gna11	Guanine nucleotide-binding protein subunit alpha-11	0	0	0	0	0	0	0	0	0	0	0	0	0	0	0	0	0	0	0.817452	0.817915	0	0	0	0	0	0.408842
P08752	Gnai2	Guanine nucleotide-binding protein G(i) subunit alpha-2	1.97533	0	0.887857	0	0.98723	2.0731	1.08644	1.18335	1.47903	1.57969	2.07138	1.08659	0	0	1.67808	0	0.987702	2.17277	5.72217	3.27166	0	0	0.987252	1.41441	0.806426	2.24846
Q9DC51	Gnai3	Guanine nucleotide-binding protein G(k) subunit alpha	0	0	0	0	0	0	0	0	0	0	0	0	0	0	0	0	0	0	1.6349	1.63583	0	0	0	0	0	0.817684
P21279	Gnaq	Guanine nucleotide-binding protein G(q) subunit alpha	0	0	0	0	0	0	0	0	0	0	0	0	0	0	0	0	0	0	1.6349	2.45374	0	0	0	0	0	1.02216
Q6R0H7	Gnas	Guanine nucleotide-binding protein G(s) subunit alpha isoforms XLas	0.987663	0	0.887857	0	0	2.0731	0	0	2.26784	0.789845	0	0	0	0	1.67808	0	0	1.08639	1.6349	1.63583	2.0447	0	0.658103	0.509614	0.460744	1.32886
E9QKR0	Gnb2	Guanine nucleotide-binding protein G(I)/G(S)/G(T) subunit beta-2	0	0	0	0	0	0	0	0	0	0	0	0	0	0	0	0	0	0	0.817452	1.63583	0	0	0	0	0	0.613321
A0A0N4SW28	Gng12	Guanine nucleotide-binding protein subunit gamma	0	0	0	0	0	0	0	0	0	0	1.08501	1.08659	0	0	0	0	0	0	0	0	0	0	0	0.361933	0	0
Q8BFR4	Gns	N-acetylglucosamine-6-sulfatase	0	0	0	0	0	0	0	0	0	0	0	0	0	0	0	0	0	0	0	0	0	0	0	0	0	0
H3BJ07	Golph3l	Golgi phosphoprotein 3-like	0	0	0	0	0	0	0	0	0	0	0	0	0	0	0	0	0	0	0	0.817915	0	0	0	0	0	0.204479
P05201	Got1	Aspartate aminotransferase, cytoplasmic	10.0742	10.5586	17.0666	14.6032	13.4263	11.6489	12.1484	10.4529	12.621	12.0451	13.6119	12.2488	4.44422	5.42992	0	0	11.3586	7.80224	0.817452	0.817915	1.02235	2.09164	12.8963	12.188	4.83916	1.18734
P05202	Got2	Aspartate aminotransferase, mitochondrial	5.03708	5.32865	6.0177	5.52552	6.71316	6.31802	3.25932	4.63478	4.43708	6.41749	6.31279	4.44514	3.55538	2.76432	5.13294	7.30044	7.21022	5.5307	6.53962	4.08957	4.08941	4.18327	5.82335	4.91776	5.249	4.72547
Q9QZF2	Gpc1	Glypican-1	0	0	0	0	0	0	0	0	0	0	0	0	0	0	0	0	0	0	0	0.817915	0	0	0	0	0	0.204479
P13707	Gpd1	Glycerol-3-phosphate dehydrogenase [NAD(+)], cytoplasmic	3.06176	2.07225	15.3895	14.6032	2.86297	3.15901	6.61741	3.45143	6.70492	3.25811	12.6256	12.2488	0	0.888533	0	0	2.07417	1.08639	0.817452	0	1.02235	2.09164	6.85811	7.48438	0.674849	0.98286
Q3ULJ0	Gpd1l	Glycerol-3-phosphate dehydrogenase 1-like protein	0	0	0	0	0	0	0	0	0	0	0	0	0	0	0	0	0	0	0	0	0	0	0	0	0	0
A2AQR0	Gpd2	Glycerol-3-phosphate dehydrogenase	0	0	0	0	0	0	0	0	0	0	0	0	0	0	0	0	0	0	1.6349	0	0	0	0	0	0	0.408726
A0JNY3	Gphn	Molybdopterin molybdenumtransferase	0	0	0	0	0	0	0	0	0	0	0	0	0	0	0	0	0	0	0.817452	0	0	0	0	0	0	0.204363
P06745	Gpi	Glucose-6-phosphate isomerase	14.1236	10.5586	32.4561	29.2063	11.5506	13.8207	19.8522	17.3558	17.8469	16.0931	15.782	15.5086	29.5294	23.5955	20.3343	16.4753	16.4946	21.0364	15.5316	13.0866	20.447	20.9164	18.6193	17.0731	21.2443	17.4954
A0A0U1RQ18	Gpi1	Glucose-6-phosphate isomerase (Fragment)	0	0	0	0	0	0	0	0	0	0	0	0	0	0	0	0	0	0	4.90471	3.27166	7.15647	5.22909	0	0	0	5.14048
Q8VCU2	Gpld1	Glycosylphosphatidylinositol specific phospholipase D1	0	0	0	0	0	0	0	0	0	0	0	0	1.77769	1.77707	0	0	0	0	0	0	0	0	0	0	0.592459	0
Q99P91	Gpnmb	Transmembrane glycoprotein NMB	1.97533	2.07225	0.887857	0	1.87574	3.15901	2.17288	2.36669	1.47903	1.57969	2.07138	1.08659	0	0	0	0	0	0	0.817452	2.45374	3.06706	2.09164	1.6617	1.79271	0	2.10747
E9PY61	Gpr179	G protein-coupled receptor 179	0	0	0	0	0	0	0	0	0	0	0	0	0	0	0	0	0	0	0	0	0	0	0	0	0	0
Q8VDU0	Gpsm2	G-protein-sialing modulator 2	0	0	0	0	0	0	0	0	0	0	0	0	0	0	0	0	0	0	0	0	0	0	0	0	0	0
Q3U1Z5	Gpsm3	G-protein-sialing modulator 3	0	0	0	0	0	0	0	0	0	0	0	0	0	0	0	0	0	0	0	0	0	0	0	0	0	0
P11352	Gpx1	Glutathione peroxidase 1	3.06176	3.15772	1.67706	0.88803	2.86297	3.15901	2.17288	4.63478	2.95805	3.25811	5.22778	2.17318	7.20952	6.31845	5.13294	5.52466	3.06188	4.44431	0	1.63583	2.0447	2.09164	2.46776	3.40413	5.28196	1.44304
P46412	Gpx3	Glutathione peroxidase 3	1.97533	3.15772	2.56492	2.76276	6.71316	6.31802	2.17288	2.36669	2.26784	1.57969	3.15639	3.35855	6.22191	6.31845	6.81102	5.52466	3.06188	3.35792	1.6349	1.63583	1.02235	2.09164	3.91532	2.48367	5.21597	1.59618
Q99LJ6	Gpx7	Glutathione peroxidase 7	0	0	0	0	0	0	0	0	0	0	0	0	0	0	0	0	0	0	0.817452	0	0	0	0	0	0	0.204363
Q3UHK3	Greb1	Protein GREB1	0	0	0	0	0	0	0	0	0	0	0	0	0	0	0	0	0	0	0	0	0	0	0	0	0	0
Q03391	Grin2d	Glutamate receptor ionotropic, NMDA 2D	0	0	0	0	0	0	0	0	0	0	0	0	0	0	0	0	0	0	0	0	0	0	0	0	0	0
E9PW16	Grk2	G protein-coupled receptor kinase	0	0	0	0	0	0	0	0	0	0	0	0	0	0	0	0	0	0	0	0.817915	0	0	0	0	0	0.204479
Q99LP6	Grpel1	GrpE protein homolog 1, mitochondrial	0.987663	0	0	0	0	0	0	0	0	0	0	0	0	0	0	0	0	0	0.817452	0.817915	1.02235	1.04582	0.164611	0	0	0.925884
Q9EST1	Gsdma	Gasdermin-A	5.03708	4.24318	0	0	3.8502	2.0731	5.53097	3.45143	2.26784	2.36954	1.08501	2.17318	0	0	0	0	0.987702	0	3.26981	5.7254	4.08941	4.18327	2.53393	2.81299	0.164617	4.31697
P13020	Gsn	Gelsolin	11.0618	11.6441	7.69476	4.53882	14.4136	13.8207	7.70385	9.26955	11.9308	13.6248	12.6256	16.694	18.7645	17.277	16.9782	14.6009	9.2844	9.97501	13.0792	12.2687	9.20117	11.504	10.529	11.9748	14.48	11.5133
Q8R050	Gspt1	Eukaryotic peptide chain release factor GTP-binding subunit ERF3A	0	0	0	0	0	0	0	0	0	0	0	0	0	0	0	0	0	0	0.817452	0.817915	1.02235	1.04582	0	0	0	0.925884
P47791	Gsr	Glutathione reductase, mitochondrial	1.97533	1.08547	0.887857	0.88803	3.8502	2.0731	1.08644	1.18335	0.788814	2.36954	1.08501	1.08659	1.77769	1.77707	1.67808	0	0.987702	0	1.6349	0.817915	3.06706	1.04582	1.79333	1.26662	1.03676	1.64142
P30115	Gsta3	Glutathione S-transferase A3	0	0	0.887857	0.88803	0	0	0	0	0	0	0	0	0	0	0	0	0	0	0	0	0	0	0.295981	0	0	0
Q9DCM2	Gstk1	Glutathione S-transferase kappa 1	0	0	0	0	0	0	0	0	0	0	0	0	0	0	0	0	0	0	0.817452	0.817915	1.02235	0	0	0	0	0.66443
A2AE89	Gstm1	Glutathione S-transferase Mu 1	16.1977	14.8018	19.6315	16.4779	21.1267	19.0528	22.0251	17.3558	16.3679	16.0931	18.9384	18.8671	9.87605	8.19424	5.13294	10.9507	10.2721	9.97501	7.35707	4.08957	8.17882	8.36655	17.8814	18.2746	9.06683	6.998
P15626	Gstm2	Glutathione S-transferase Mu 2	13.1359	12.6309	8.58261	8.18961	14.4136	13.8207	14.3213	12.721	9.66297	9.6756	15.782	16.694	5.33307	3.65286	13.5233	10.9507	10.2721	12.2465	7.35707	6.54332	7.15647	9.41236	11.7955	13.1428	9.32976	7.6173
P48774	Gstm5	Glutathione S-transferase Mu 5	0.987663	1.08547	0	0	0	0	0	1.18335	2.95805	0.789845	0	0	0	0	0	1.87444	0	0	0.817452	0.817915	3.06706	2.09164	0.345521	0.821874	0.312406	1.69852
O09131	Gsto1	Glutathione S-transferase omega-1	0	0	0	0	0	0	0	0	0	0	0	0	0.888845	0	0	0	0	0	0.817452	0.817915	2.0447	0	0	0	0.148141	0.920018
P19157	Gstp1	Glutathione S-transferase P 1	5.03708	5.32865	3.45278	2.76276	4.83742	4.24492	6.61741	5.81812	5.9161	6.41749	5.22778	5.53172	0.888845	0	1.67808	3.65022	5.13605	3.35792	5.72217	7.36123	4.08941	5.22909	4.27727	5.92144	2.45185	5.60047
G3UYJ7	Gstt3	Predicted gene 20441 (Fragment)	3.06176	1.08547	0	0.88803	1.87574	2.0731	1.08644	2.36669	1.47903	1.57969	2.07138	0	0	0	0	0	0	0	0	0	0	0	1.49735	1.43054	0	0
Q9WVL0	Gstz1	Maleylacetoacetate isomerase	0	1.08547	1.67706	3.65079	0.98723	1.08591	2.17288	1.18335	0.788814	2.36954	5.22778	3.35855	0	0	0	0	0	0	0	0	0	0	1.41441	2.51682	0	0
P12265	Gusb	Beta-glucuronidase	0	0	0	0	0	0	0	0	0	0	0	0	0	0	0	0	0	0	0	0	0	0	0	0	0	0
L7N451	Gvin1	Interferon-induced very large GTPase 1	0	0	0	0	0	0	0	0	0	0	0	0	0	0	0	0	0	0	0	0	0	0	0	0	0	0
K3W4S6	Gyg	Glycogenin	0	0	1.67706	1.87473	0	0	0	0	0	0	0	0	0	0	0	0	0	0	0	0	0	0	0.591965	0	0	0
Q8C635	Gykl1	Glycerol kinase-like 1	0	0	0	0	0	0	0	0	0	0	0	0	0	0	0	0	0	0	0	0.817915	0	0	0	0	0	0.204479
Q9Z1E4	Gys1	Glycogen [starch] synthase, muscle	0.987663	0	1.67706	3.65079	0	1.08591	1.08644	1.18335	1.47903	0.789845	1.08501	0	0.888845	0.888533	0	0	0.987702	1.08639	1.6349	1.63583	1.02235	0	1.23357	0.937278	0.641911	1.07327
P10922	H1f0	Histone H1.0	0	0	0	0	0	0	0	0	0	0	0	0	0	0	0	0	0	0	0	0	1.02235	1.04582	0	0	0	0.517043
P14434	H2-Aa	H-2 class II histocompatibility antigen, A-B alpha chain	0	0	0	0	0	0	0	0	0	0	0	0	0	0	0	0	0	0	0	0	0	0	0	0	0	0
P01921	H2-Ab1	H-2 class II histocompatibility antigen, A-D beta chain	0	0	0	0	0	0	0	0	0	0	0	0	0	0	0	0	0	0	0	0.817915	0	0	0	0	0	0.204479
P01899	H2-D1	H-2 class I histocompatibility antigen, D-B alpha chain	0.987663	1.08547	0	0	0.98723	0	1.08644	2.36669	2.26784	0	4.2414	2.17318	4.44422	4.54139	5.13294	3.65022	3.06188	3.35792	6.53962	5.7254	2.0447	2.09164	0.51006	2.02259	4.03143	4.10034
P01901	H2-K1	H-2 class I histocompatibility antigen, K-B alpha chain	0	0	0	0	0	0	0	0	0	0	0	0	0	0	0	0	0	0	0.817452	2.45374	0	0	0	0	0	0.817799
P01898	H2-Q10	H-2 class I histocompatibility antigen, Q10 alpha chain	0.987663	1.08547	0	0	0.98723	0	1.08644	2.36669	2.26784	0	4.2414	2.17318	11.6537	11.8471	8.4891	7.30044	4.14835	3.35792	0	0	0	0	0.51006	2.02259	7.79944	0
P27661	H2afx	Histone H2AX	0	0	0	0	0	0	0	0	0	0	0	0	0	0	0	0	0	0	11.4443	9.81498	8.17882	9.41236	0	0	0	9.71262
Q9QZQ8	H2afy	Core histone macro-H2A.1	0.987663	1.08547	0	0	0	3.15901	1.08644	2.36669	0.788814	0.789845	0	0	1.77769	1.77707	0	0	2.07417	0	3.26981	3.27166	1.02235	1.04582	0.872023	0.838632	0.938155	2.15241
Q8CCK0	H2afy2	Core histone macro-H2A.2	0	0	0	0	0	0	0	0	0	0	0	0	0	0	0	0	0	0	0	0	0	0	0	0	0	0
P0C0S6	H2afz	Histone H2A.Z	5.03708	1.08547	2.56492	1.87473	1.87574	1.08591	1.08644	2.36669	1.47903	1.57969	1.08501	1.08659	0.888845	2.76432	1.67808	1.87444	0.987702	0	4.08726	4.90749	1.02235	2.09164	2.25397	1.44724	1.36556	3.02718
Q3U0D9	Hace1	E3 ubiquitin-protein ligase HACE1	0	0	0	0	0	0	0	0	0	0	0	0	0	0	0	0	0	0	0	0	1.02235	0	0	0	0	0.255588
Q61425	Hadh	Hydroxyacyl-coenzyme A dehydrogenase, mitochondrial	0	0	0.887857	2.76276	0	0	1.08644	0	2.26784	2.36954	2.07138	0	1.77769	0	0	0	0	0	4.90471	4.08957	9.20117	6.27491	0.608436	1.2992	0.296282	6.11759
Q8BMS1	Hadha	Trifunctional enzyme subunit alpha, mitochondrial	14.1236	23.2882	17.0666	17.3659	17.2765	12.7348	24.198	20.9058	32.0456	29.7179	21.0097	17.7805	7.20952	7.30571	0	0	14.4204	12.2465	35.1504	34.3524	25.5588	31.3745	16.9759	24.2763	6.8637	31.6091
Q99JY0	Hadhb	Trifunctional enzyme subunit beta, mitochondrial	4.04942	2.07225	3.45278	3.65079	2.86297	2.0731	4.44453	4.63478	5.9161	6.41749	7.3978	4.44514	0.888845	0.888533	1.67808	0	0.987702	0	8.99197	9.81498	4.08941	4.18327	3.02688	5.54264	0.740526	6.76991
P35492	Hal	Histidine ammonia-lyase	12.1483	13.7163	3.45278	2.76276	13.4263	10.5629	9.87673	10.4529	5.9161	3.25811	8.38417	8.89027	0.888845	0	5.13294	7.30044	4.14835	5.5307	10.6269	11.4508	10.2235	8.36655	9.3449	7.79638	3.83355	10.1669
Q61035	Hars	Histidine--tRNA ligase, cytoplasmic	0	0	0	0	0	0	0	0	0	0	0	0	0	0	0	0	0	0	0	0.817915	1.02235	1.04582	0	0	0	0.721521
P01942	Hba	Hemoglobin subunit alpha	53.5314	53.8785	39.263	37.3959	93.2932	90.1305	62.7172	70.705	46.9344	43.3428	107.12	102.139	248.086	228.748	162.773	151.928	101.141	98.7625	70.3009	65.4332	62.3635	63.7949	61.2488	72.1598	165.24	65.4731
P02089	Hbb-b2	Hemoglobin subunit beta-2	23.2101	22.2027	16.1787	15.4912	44.2279	45.6082	20.9387	23.1739	17.8469	20.0423	42.0195	44.4514	206.903	194.194	64.4579	71.3273	42.2736	46.6159	0	0	0	0	27.8198	28.0788	104.295	0
A8DUK4	Hbb-bs	Beta-globin	74.7661	78.1535	92.2384	92.2564	136.534	146.302	81.483	84.6093	70.796	67.433	114.518	126.637	420.127	402.9	225.455	230.556	151.612	154.267	56.4042	47.4391	46.0059	52.2909	103.375	90.9127	264.153	50.535
P53702	Hccs	Cytochrome c-type heme lyase	0	0	0	0	0	0	0	0	0	0	0	0	0	0	0	0	0	0	0	0	0	0	0	0	0	0
A0A0R4J008	Hdac2	Histone deacetylase	0	0	0	0	0	0	0	0	0	0.789845	0	0	0	0	0	0	0	0	1.6349	0.817915	1.02235	0	0	0.131641	0	0.868793
P51859	Hdgf	Hepatoma-derived growth factor	0	0	0	0	0	0	0	0	0	0	0	0	0	0	0	0	0.987702	0	2.45236	3.27166	4.08941	5.22909	0	0	0.164617	3.76063
Q9CYW4	Hdhd3	Haloacid dehalogenase-like hydrolase domain-containing protein 3	0	0	0	0	0	0	0	0	0	0	0	0	0	0	0	0	0	0	0.817452	1.63583	1.02235	1.04582	0	0	0	1.13036
Q8VDJ3	Hdlbp	Vigilin	0.987663	2.07225	0.887857	0	0	1.08591	1.08644	0	2.95805	0.789845	1.08501	0	0.888845	1.77707	0	0	2.07417	3.35792	4.08726	4.08957	4.08941	4.18327	0.838947	0.986558	1.34967	4.11238
A0A140T8J4	Hebp1	Heme-binding protein 1	0.987663	1.08547	0	0	0	1.08591	0	1.18335	0.788814	0.789845	1.08501	1.08659	0	0	0	0	0.987702	1.08639	0.817452	0.817915	0	0	0.526506	0.822267	0.345682	0.408842
P29416	Hexa	Beta-hexosaminidase subunit alpha	0	0	0	0	0	0	0	0	0	0	0	0	0	0	0	0	0	0	0	0	0	0	0	0	0	0
P20060	Hexb	Beta-hexosaminidase subunit beta	0	0	0	0	0	0	0	0	0	0	0	0	0	0	0	0	0	0	0.817452	0.817915	0	0	0	0	0	0.408842
A0A0J9YUU2	Hgfac	Hepatocyte growth factor activator	0	0	0	0	0	0	0	0	0	0	0	0	0	0	0	0	0	0	0	0	0	0	0	0	0	0
Q9D1G3	Hhatl	Protein-cysteine N-palmitoyltransferase HHAT-like protein	0	0	2.56492	2.76276	0	0	0	0	1.47903	0	0	0	0	0	0	0	0	0	0	0	0	0	0.887946	0.246504	0	0
Q99L13	Hibadh	3-hydroxyisobutyrate dehydrogenase, mitochondrial	0	0	0	0	0	0	0	0	0.788814	0	2.07138	0	0	0	0	0	0	0	0	0.817915	0	0	0	0.476699	0	0.204479
Q8QZS1	Hibch	3-hydroxyisobutyryl-CoA hydrolase, mitochondrial	0	0	0	0	0	0	0	0	0	0	0	0	0	0	0	0	0	0	0.817452	0.817915	0	0	0	0	0	0.408842
Q9JLZ6	Hic2	Hypermethylated in cancer 2 protein	0	0	0.887857	0.88803	0.98723	1.08591	0	0	0.788814	1.57969	1.08501	0	0	0	1.67808	0	0.987702	1.08639	0	0	0	0	0.641504	0.575586	0.625361	0
P70349	Hint1	Histidine triad nucleotide-binding protein 1	1.97533	2.07225	3.45278	1.87473	2.86297	2.0731	3.25932	3.45143	2.26784	1.57969	4.2414	3.35855	0.888845	1.77707	1.67808	0	3.06188	2.17277	0.817452	1.63583	2.0447	3.13745	2.38519	3.02637	1.59644	1.90886
Q9D0S9	Hint2	Histidine triad nucleotide-binding protein 2, mitochondrial	0	0	0	0	0	0	0	0	0	0	0	0	0	0	0	0	0	0	0	0	0	0	0	0	0	0
P43275	Hist1h1a	Histone H1.1	3.06176	3.15772	0	0	1.87574	2.0731	2.17288	2.36669	2.26784	1.57969	0	0	1.77769	1.77707	3.35615	3.65022	3.06188	1.08639	0.817452	1.63583	1.02235	1.04582	1.69472	1.39785	2.45157	1.13036
P43276	Hist1h1b	Histone H1.5	1.97533	1.08547	0	0	0	0	2.17288	1.18335	1.47903	1.57969	0	0	0	0	0	0	0	0	0	0	0	0	0.510132	1.06916	0	0
P43277	Hist1h1d	Histone H1.3	7.11118	8.48636	3.45278	1.87473	7.70039	6.31802	8.79029	8.08621	5.9161	5.62765	2.07138	4.44514	6.22191	5.42992	8.4891	9.17488	7.21022	7.80224	2.45236	1.63583	2.0447	2.09164	5.82391	5.82279	7.38804	2.05613
P43274	Hist1h1e	Histone H1.4	5.03708	5.32865	1.67706	0.88803	5.72593	3.15901	3.25932	4.63478	4.43708	4.04796	0	1.08659	5.33307	4.54139	3.35615	5.52466	4.14835	3.35792	0	0	0	0	3.63596	2.91095	4.37692	0
C0HKE4	Hist1h2ae	Histone H2A type 1-E	26.2718	25.3604	16.1787	16.4779	22.1139	22.3105	22.0251	20.9058	17.1567	18.4626	18.9384	17.7805	21.5298	21.8184	18.6563	20.1255	14.4204	16.6909	26.9759	30.2629	24.5365	24.0538	21.4522	19.2115	18.8736	26.4573
P70696	Hist1h2ba	Histone H2B type 1-A	0	0	0	0	0	0	0	0	0	0	0	0	0	0	0	0	0	0	3.26981	2.45374	2.0447	1.04582	0	0	0	2.20352
Q8CBB6	Hist1h2bq	Histone H2B	17.1853	15.8873	5.12984	6.41355	18.2637	20.1387	16.4941	16.271	11.9308	12.835	12.6256	9.97686	20.641	19.0541	16.9782	20.1255	19.5565	21.0364	19.6189	21.2658	18.4023	25.0996	13.8364	13.3556	19.5653	21.0967
P62806	Hist1h4a	Histone H4	14.1236	14.8018	8.58261	10.9524	15.4008	14.8079	16.4941	15.0877	8.97275	8.78703	10.4556	14.422	21.5298	25.3725	13.5233	14.6009	14.4204	11.0614	22.0712	24.5374	25.5588	24.0538	13.1115	12.3699	16.7514	24.0553
Q64522	Hist2h2ab	Histone H2A type 2-B	9.0865	7.4009	8.58261	7.30158	5.72593	4.24492	5.53097	4.63478	5.22589	3.25811	3.15639	4.44514	5.33307	6.31845	3.35615	3.65022	3.06188	2.17277	0	0	0	0	7.05707	4.37521	3.98209	0
A0A1W2P768	Hist2h3c1	Histone H3.2	1.97533	2.07225	0	0	0	1.08591	3.25932	3.45143	0.788814	1.57969	0	0	0	0	1.67808	3.65022	3.06188	1.08639	0.817452	0.817915	1.02235	1.04582	0.855581	1.51321	1.57943	0.925884
P17710	Hk1	Hexokinase-1	0.987663	1.08547	0	0	0	0	1.08644	0	0	0.789845	0	0	0	0	0	0	0	0	1.6349	1.63583	1.02235	1.04582	0.345521	0.312714	0	1.33473
Q3TRM8	Hk3	Hexokinase-3	0	0	0	0	0	0	0	0	0	0.789845	0	0	1.77769	0.888533	0	0	0	0	0	0	0	0	0	0.131641	0.44437	0
P63158	Hmgb1	High mobility group protein B1	0.987663	1.08547	0	0	2.86297	1.08591	1.08644	1.18335	0.788814	0	1.08501	0	0.888845	0.888533	1.67808	0	0.987702	1.08639	0	1.63583	1.02235	2.09164	1.00367	0.690602	0.921591	1.18745
P30681	Hmgb2	High mobility group protein B2	0	0	0	0	0	0	0	0	0	0	0	0	3.55538	1.77707	3.35615	1.87444	0	0	0	0	0	0	0	0	1.76051	0
O54879	Hmgb3	High mobility group protein B3	0	0	0	0	0	0	0	0	0	0	0	0	0	0	0	0	0	0	0	0	0	0	0	0	0	0
P38060	Hmgcl	Hydroxymethylglutaryl-CoA lyase, mitochondrial	0	0	0	0	0	0	0	0	0	0	0	0	0	0	0	0	0	0	0.817452	0.817915	1.02235	0	0	0	0	0.66443
Q8JZK9	Hmgcs1	Hydroxymethylglutaryl-CoA synthase, cytoplasmic	0	0	0	0	0	0	0	0	0	0	0	0	0	0	0	0	0	0	0	0.817915	0	1.04582	0	0	0	0.465933
P54869	Hmgcs2	Hydroxymethylglutaryl-CoA synthase, mitochondrial	1.97533	0	0	0	0.98723	0	1.08644	0	0	0	0	0	0	0	0	0	0	0	0	0	0	0	0.493759	0.181073	0	0
P14901	Hmox1	Heme oxygenase 1	0	0	0	0	0	0	0	0	0	0	0	0	0	0	1.67808	0	0	0	0	0	0	0	0	0	0.27968	0
O70252	Hmox2	Heme oxygenase 2	0	0	0	0	0	0	0	0	0	0	0	0	0	0	0	0	0	0	0.817452	1.63583	0	0	0	0	0	0.613321
Q5EBP8	Hnrnpa1	Heterogeneous nuclear ribonucleoprotein A1	5.03708	5.32865	0	0	2.86297	3.15901	4.44453	4.63478	2.26784	3.25811	3.15639	3.35855	3.55538	2.76432	6.81102	5.52466	5.13605	3.35792	5.72217	4.08957	9.20117	7.32073	2.73128	3.52003	4.52489	6.58341
O88569	Hnrnpa2b1	Heterogeneous nuclear ribonucleoproteins A2/B1	14.1236	12.6309	4.24198	3.65079	12.5378	12.7348	8.79029	8.08621	6.70492	5.62765	8.38417	7.80368	6.22191	7.30571	16.9782	12.8251	11.3586	9.97501	4.08726	4.90749	5.11176	2.09164	9.98663	7.56615	10.7774	4.04954
Q8BG05	Hnrnpa3	Heterogeneous nuclear ribonucleoprotein A3	7.11118	6.31543	2.56492	0.88803	4.83742	6.31802	6.61741	11.6362	6.70492	6.41749	6.31279	4.44514	5.33307	4.54139	8.4891	10.9507	7.21022	5.5307	6.53962	6.54332	7.15647	6.27491	4.6725	7.02233	7.00919	6.62858
Q20BD0	Hnrnpab	Heterogeneous nuclear ribonucleoprotein A/B	5.03708	4.24318	0.887857	0	5.72593	3.15901	3.25932	2.36669	2.95805	2.36954	4.2414	3.35855	4.44422	3.65286	5.13294	1.87444	4.14835	2.17277	8.17452	8.17915	8.17882	9.41236	3.17551	3.09226	3.57093	8.48621
Q9Z204	Hnrnpc	Heterogeneous nuclear ribonucleoproteins C1/C2	0	1.08547	0	0	0	1.08591	1.08644	2.36669	1.47903	0.789845	1.08501	1.08659	0	0	0	1.87444	0.987702	0	1.6349	2.45374	1.02235	1.04582	0.361896	1.3156	0.477023	1.5392
Q60668	Hnrnpd	Heterogeneous nuclear ribonucleoprotein D0	4.04942	4.24318	0	0	2.86297	3.15901	3.25932	2.36669	1.47903	1.57969	3.15639	2.17318	0	0	1.67808	1.87444	0.987702	1.08639	3.26981	2.45374	2.0447	3.13745	2.38576	2.33572	0.937767	2.72643
D3YTQ3	Hnrnpdl	Heterogeneous nuclear ribonucleoprotein D-like	0	0	0	0	0	0	0	0	0	0	0	0	0	0	0	0	0	0	0.817452	0	0	1.04582	0	0	0	0.465818
Q9Z2X1	Hnrnpf	Heterogeneous nuclear ribonucleoprotein F	7.11118	8.48636	0.887857	0.88803	6.71316	8.48984	8.79029	7.00147	4.43708	4.8378	7.3978	4.44514	3.55538	3.65286	5.13294	5.52466	4.14835	6.61709	6.53962	8.17915	7.15647	8.36655	5.4294	6.1516	4.77188	7.56044
Q8C2Q7	Hnrnph1	Heterogeneous nuclear ribonucleoprotein H	8.09884	7.4009	0.887857	0.88803	5.72593	8.48984	9.87673	8.08621	4.43708	4.04796	5.22778	4.44514	4.44422	3.65286	5.13294	5.52466	6.22252	6.61709	7.35707	6.54332	6.13411	6.27491	5.24857	6.02015	5.26571	6.57735
P70333	Hnrnph2	Heterogeneous nuclear ribonucleoprotein H2	1.97533	1.08547	0	0	0.98723	2.0731	3.25932	2.36669	0.788814	0.789845	0	0	0.888845	0.888533	0	0	2.07417	1.08639	4.90471	4.08957	4.08941	5.22909	1.02019	1.20078	0.82299	4.5782
P61979	Hnrnpk	Heterogeneous nuclear ribonucleoprotein K	21.2348	20.0318	4.24198	6.41355	17.2765	18.0656	17.5806	15.0877	18.6357	17.6728	8.38417	8.89027	8.09836	8.19424	18.6563	20.1255	16.4946	15.5057	12.2618	10.6329	19.4247	14.6415	14.544	14.3752	14.5125	14.2402
G5E924	Hnrnpl	Heterogeneous nuclear ribonucleoprotein L (Fragment)	3.06176	1.08547	0.887857	0	0.98723	1.08591	1.08644	2.36669	1.47903	1.57969	1.08501	1.08659	0.888845	0.888533	0	0	2.07417	1.08639	0.817452	1.63583	1.02235	2.09164	1.1847	1.44724	0.82299	1.39182
Q9D0E1	Hnrnpm	Heterogeneous nuclear ribonucleoprotein M	0.987663	2.07225	0	0	1.87574	1.08591	1.08644	1.18335	2.26784	0	0	1.08659	0	0.888533	0	0	0.987702	0	11.4443	8.17915	4.08941	3.13745	1.00359	0.937369	0.312706	6.71259
Q8VHM5	Hnrnpr	Heterogeneous nuclear ribonucleoprotein R	0	0	0	0	0	0	0	0	0	0	0	0	0	0	0	0	0	0	0	0	1.02235	1.04582	0	0	0	0.517043
Q8VEK3	Hnrnpu	Heterogeneous nuclear ribonucleoprotein U	1.97533	1.08547	1.67706	0	2.86297	1.08591	2.17288	2.36669	2.95805	3.25811	1.08501	1.08659	0.888845	0	0	3.65022	2.07417	0	4.08726	4.08957	3.06706	2.09164	1.44779	2.15456	1.10221	3.33388
Q00PI9	Hnrnpul2	Heterogeneous nuclear ribonucleoprotein U-like protein 2	0	0	0	0	0	0	1.08644	1.18335	1.47903	0	1.08501	1.08659	0	0	0	0	0.987702	2.17277	2.45236	4.90749	2.0447	2.09164	0	0.986735	0.526746	2.87405
Q8BUK6	Hook3	Protein Hook homolog 3	0	0	0	0	0	0	0	0	0	0	0	0	0	0	0	0	0	0	0.817452	0.817915	1.02235	1.04582	0	0	0	0.925884
Q61646	Hp	Haptoglobin	1.97533	5.32865	17.0666	17.3659	5.72593	7.40393	3.25932	2.36669	0.788814	1.57969	4.2414	4.44514	154.955	147.891	55.9688	62.251	21.6307	22.2216	0	0	0	0	9.14439	2.78018	77.4864	0
Q3TEA8	Hp1bp3	Heterochromatin protein 1-binding protein 3	0	0	0	0	0	0	0	0	0	0	0	0	0	0	0	0	0	0	0	0.817915	2.0447	1.04582	0	0	0	0.977109
P62748	Hpcal1	Hippocalcin-like protein 1	0	0	0	0	0	0	0	0	0	0	0	0	0	0	0	0	0	0	1.6349	0.817915	0	0	0	0	0	0.613205
P00493	Hprt1	Hypoxanthine-guanine phosphoribosyltransferase	1.97533	3.15772	0	0	1.87574	2.0731	2.17288	1.18335	0.788814	0	0	0	1.77769	1.77707	0	1.87444	0	1.08639	1.6349	1.63583	2.0447	4.18327	1.51365	0.69084	1.08593	2.37468
Q91X72	Hpx	Hemopexin	21.2348	17.9595	55.5404	57.5246	24.9769	30.7016	20.9387	26.6253	20.9036	21.622	28.3089	26.6708	179.152	169.71	103.449	104.278	46.422	46.6159	4.90471	3.27166	6.13411	6.27491	34.6563	24.1782	108.271	5.14635
G5E8J6	Hrc	Histidine rich calcium binding protein, isoform CRA_a	0	0	0	0	0	0	0	0	0	0	0	0	0	0	0	0	0	0	0.817452	0	1.02235	1.04582	0	0	0	0.721406
A0A0R4J039	Hrg	Histidine-rich glycoprotein	1.97533	2.07225	1.67706	2.76276	2.86297	2.0731	2.17288	1.18335	2.26784	1.57969	3.15639	1.08659	23.3075	24.484	10.1672	10.9507	3.06188	3.35792	1.6349	2.45374	3.06706	2.09164	2.23724	1.90779	12.5549	2.31184
F8WJ23	Hrnr	Hornerin	3.06176	3.15772	0	0	1.87574	0	0	0	0	0	0	0	0	0	0	0	3.06188	3.35792	0.817452	0.817915	0	1.04582	1.3492	0	1.06997	0.670296
Q9CQZ1	Hsbp1	Heat shock factor-binding protein 1	0	0	0	0	0	0	0	0	0	0	0	0	0	0	0	0	0	0	2.45236	0.817915	5.11176	7.32073	0	0	0	3.92569
A2AFQ2	Hsd17b10	3-hydroxyacyl-CoA dehydrogenase type-2	0	0	0	0	0.98723	0	0	0	2.26784	1.57969	2.07138	0	0.888845	0	0	0	0	0	4.90471	4.08957	4.08941	3.13745	0.164538	0.986485	0.148141	4.05529
Q9EQ06	Hsd17b11	Estradiol 17-beta-dehydrogenase 11	0	0	0	0	0	0	0	0	0	0	0	0	0	0	0	0	0	0	0	0.817915	0	0	0	0	0	0.204479
O70503	Hsd17b12	Very-long-chain 3-oxoacyl-CoA reductase	0	0	0	0	0	0	0	0	0	0	0	0	0	0	0	0	0	0	3.26981	4.08957	0	0	0	0	0	1.83985
P51660	Hsd17b4	Peroxisomal multifunctional enzyme type 2	0	0	0	0	0	0	0	0	0.788814	0	0	0	0	0	0	0	0	0	3.26981	1.63583	1.02235	0	0	0.131469	0	1.482
P07901	Hsp90aa1	Heat shock protein HSP 90-alpha	20.2471	24.2749	8.58261	7.30158	17.2765	15.8938	28.6425	33.6268	19.3259	18.4626	18.9384	13.3354	6.22191	10.8598	25.4673	14.6009	22.7171	21.0364	21.2538	25.3554	24.5365	19.8705	15.5961	22.0553	16.8172	22.754
P11499	Hsp90ab1	Heat shock protein HSP 90-beta	35.3583	37.9913	30.779	33.7451	29.8143	33.9594	46.2231	52.1659	31.2567	32.8773	33.6353	35.5611	20.641	22.7069	57.6469	58.6008	38.1253	38.8137	51.4995	50.7107	40.8941	36.6036	33.6079	38.6199	39.4224	44.927
P08113	Hsp90b1	Endoplasmin	16.1977	14.8018	8.58261	10.9524	10.5634	13.8207	15.4077	16.271	20.1147	17.6728	14.697	11.0634	16.098	16.2898	27.1454	34.7264	28.8409	23.3079	45.7773	45.8032	55.207	50.1993	12.4864	15.8711	24.4014	49.2467
Q99M31	Hspa14	Heat shock 70 kDa protein 14	0	0	0	0	0	0	0	0	0	0	0	0	0	0	0	0	0	0	0	0	0	1.04582	0	0	0	0.261455
P17879	Hspa1b	Heat shock 70 kDa protein 1B	15.1112	16.874	5.12984	4.53882	15.4008	16.9797	20.9387	24.3572	17.8469	15.2045	14.697	15.5086	11.6537	8.19424	8.4891	9.17488	12.3463	13.3329	22.0712	22.9016	19.4247	16.7331	12.3391	18.0921	10.5319	20.2827
P17156	Hspa2	Heat shock-related 70 kDa protein 2	20.2471	16.874	13.6138	11.8404	16.388	19.0528	22.0251	20.9058	17.1567	17.6728	14.697	15.5086	11.6537	9.97131	25.4673	29.3004	17.5811	19.95	21.2538	19.63	23.5141	18.8247	16.336	17.9943	18.9873	20.8056
Q3U2G2	Hspa4	Heat shock 70 kDa protein 4	3.06176	2.07225	0	0	2.86297	2.0731	4.44453	7.00147	4.43708	3.25811	4.2414	1.08659	2.66653	1.77707	0	0	3.06188	3.35792	9.80943	6.54332	9.20117	11.504	1.67835	4.0782	1.81057	9.26448
P48722	Hspa4l	Heat shock 70 kDa protein 4L	0	0	0	0	0	0	0	0	0	0	0	0	0	0	0	0	0	0	0	1.63583	0	2.09164	0	0	0	0.931867
P20029	Hspa5	Endoplasmic reticulum chaperone BiP	46.4202	37.9913	21.3086	21.9047	35.5403	41.3633	53.9269	47.5311	41.7085	48.1806	52.475	61.0465	34.0724	31.7897	69.4921	80.5021	60.8424	63.208	71.1183	73.6123	74.6317	67.9782	34.0881	50.8114	56.6511	71.8351
P63017	Hspa8	Heat shock coate 71 kDa protein	54.519	51.8063	29.8912	26.4436	48.0781	50.8403	69.3346	57.984	47.6246	48.1806	50.4036	46.6245	36.7389	37.2196	71.1702	78.7264	51.558	56.5909	61.3089	54.8003	54.1847	48.1076	43.5964	53.3587	55.334	54.6004
P38647	Hspa9	Stress-70 protein, mitochondrial	6.02475	4.24318	0.887857	0.88803	3.8502	4.24492	9.87673	10.4529	5.9161	7.20734	9.46918	6.61831	1.77769	1.77707	3.35615	1.87444	7.21022	5.5307	19.6189	22.0837	22.4918	16.7331	3.35649	8.25676	3.58771	20.2318
P14602	Hspb1	Heat shock protein beta-1	20.2471	20.0318	6.0177	8.18961	23.1012	25.4695	8.79029	13.9043	14.8889	12.835	11.5406	13.3354	4.44422	3.65286	8.4891	10.9507	15.5069	9.97501	15.5316	19.63	19.4247	18.8247	17.1761	12.5491	8.83646	18.3527
Q5EBG6	Hspb6	Heat shock protein beta-6	0	1.08547	1.67706	1.87473	0.98723	1.08591	0	0	1.47903	1.57969	2.07138	2.17318	0	0	0	0	2.07417	1.08639	0	0	0	0	1.1184	1.21721	0.52676	0
P35385	Hspb7	Heat shock protein beta-7	4.04942	2.07225	0	0	1.87574	4.24492	0	0	1.47903	0.789845	0	0	0	0.888533	0	0	2.07417	0	0	0	0	0	2.04039	0.378145	0.493784	0
Q9JK92	Hspb8	Heat shock protein beta-8	0	0	0	0	0	0	0	0	0	0	0	0	0	0	0	0	0	0	0	0	0	0	0	0	0	0
P63038	Hspd1	60 kDa heat shock protein, mitochondrial	19.1607	17.9595	11.1475	11.8404	17.2765	18.0656	24.198	26.6253	18.6357	22.5106	18.9384	18.8671	10.7649	10.8598	16.9782	12.8251	15.5069	17.7772	41.6901	46.6211	40.8941	41.8327	15.9084	21.6292	14.1187	42.7595
Q64433	Hspe1	10 kDa heat shock protein, mitochondrial	5.03708	6.31543	0.887857	0.88803	3.8502	4.24492	3.25932	4.63478	2.95805	2.36954	3.15639	4.44514	0.888845	0.888533	3.35615	5.52466	3.06188	3.35792	5.72217	6.54332	7.15647	8.36655	3.53725	3.47054	2.84633	6.94712
E9PZ16	Hspg2	Basement membrane-specific heparan sulfate proteoglycan core protein	1.97533	3.15772	0.887857	1.87473	1.87574	0	1.08644	0	2.95805	1.57969	0	0	0	0	0	0	0.987702	2.17277	5.72217	7.36123	6.13411	7.32073	1.62856	0.937364	0.526746	6.63456
Q8BGC0	Htatsf1	HIV Tat-specific factor 1 homolog	0	0	0	0	0	0	0	0	0	0	0	0	0	0	0	0	0	0	0	0	0	0	0	0	0	0
A2AFQ0	Huwe1	E3 ubiquitin-protein ligase HUWE1	0	0	0	0	0	0	0	0	0	0	0	0	0	0	0	0	0	0	0	0	0	1.04582	0	0	0	0.261455
Q9JKR6	Hyou1	Hypoxia up-regulated protein 1	0	0	0	0	0	0	0	0	0	0.789845	1.08501	0	0.888845	0.888533	0	0	0	0	9.80943	8.99706	15.3353	17.7789	0	0.312476	0.29623	12.9802
Q9CR41	Hypk	Huntingtin-interacting protein K	0	1.08547	0	0	0	0	0	0	0	0	0	0	0	0	0	0	0	0	0	0	0	0	0.180911	0	0	0
P03975	Iap	IgE-binding protein	0	0	0	0	0	0	0	0	0	0	0	0	0	0	0	0	0	0	1.6349	0	0	0	0	0	0	0.408726
Q9DBD0	Ica	Inhibitor of carbonic anhydrase	0.987663	0	1.67706	0.88803	0.98723	0	1.08644	1.18335	0.788814	0.789845	2.07138	2.17318	14.3203	17.277	5.13294	5.52466	4.14835	4.44431	0	0	0	0	0.756664	1.34883	8.47459	0
A0A087WSM1	Ica1l	Islet cell autoantigen 1-like protein	0	0	0	0	0	0	0	0	0	0	0	0	0	0	0	0	0	0	0.817452	1.63583	1.02235	0	0	0	0	0.868909
P13597	Icam1	Intercellular adhesion molecule 1	0	0	0	0	0	0	0	0	0	0	0	0	0	0	0	0	0	0	0	0.817915	0	0	0	0	0	0.204479
F6RPJ9	Ide	Insulin-degrading enzyme (Fragment)	0.987663	1.08547	0	0	0.98723	2.0731	0	1.18335	1.47903	1.57969	2.07138	0	0.888845	1.77707	0	0	0	0	4.08726	4.90749	6.13411	5.22909	0.855576	1.05224	0.444318	5.08949
O88844	Idh1	Isocitrate dehydrogenase [NADP] cytoplasmic	11.0618	9.47315	1.67706	3.65079	12.5378	9.57575	12.1484	11.6362	11.142	10.4654	15.782	16.694	5.33307	5.42992	3.35615	5.52466	6.22252	5.5307	13.0792	11.4508	8.17882	9.41236	7.99607	12.978	5.23284	10.5303
P54071	Idh2	Isocitrate dehydrogenase [NADP], mitochondrial	3.06176	2.07225	3.45278	5.52552	2.86297	3.15901	1.08644	1.18335	5.9161	4.04796	7.3978	6.61831	1.77769	1.77707	1.67808	1.87444	2.07417	2.17277	12.2618	8.99706	8.17882	7.32073	3.35571	4.37499	1.89237	9.1896
A0A1L1STE6	Idh3a	Isocitrate dehydrogenase [NAD] subunit, mitochondrial	3.06176	2.07225	11.1475	11.8404	4.83742	4.24492	3.25932	4.63478	5.9161	4.04796	6.31279	4.44514	0.888845	0	0	3.65022	2.07417	1.08639	5.72217	6.54332	3.06706	9.41236	6.20071	4.76935	1.28327	6.18623
Q91VA7	Idh3b	Isocitrate dehydrogenase [NAD] subunit, mitochondrial	0	0	0.887857	0	0.98723	0	1.08644	0	2.26784	1.57969	1.08501	1.08659	0.888845	0	0	0	0	0	1.6349	0.817915	1.02235	3.13745	0.312514	1.18426	0.148141	1.65316
P70404	Idh3g	Isocitrate dehydrogenase [NAD] subunit gamma 1, mitochondrial	0	0	0	0	0	0	0	0	0	0	0	0	0	0	0	0	0	0	0	0	0	0	0	0	0	0
G3XA48	Idi1	Isopentenyl-diphosphate Delta-isomerase 1	0.987663	1.08547	0	0	0	0	0	0	0	0	0	0	0	0	0	0	0	0	1.6349	2.45374	2.0447	3.13745	0.345521	0	0	2.3177
Q08890	Ids	Iduronate 2-sulfatase	0	0	0	0	0	0	0	0	0	0	0	0	0	0	0	0	0	0	0	0	1.02235	0	0	0	0	0.255588
P0DOV2	Ifi204	Interferon-activable protein 204	0	0	0	0	0	0	0	0	0	0	0	0	0	0	0	0	0	0	0	0	0	0	0	0	0	0
Q9CQW9	Ifitm3	Interferon-induced transmembrane protein 3	0	0	0	0	0	0	0	0	0	0	0	0	0	0	0	0	0	0	1.6349	0.817915	0	0	0	0	0	0.613205
A0A0R4J0S2	Igfals	Insulin-like growth factor-binding protein complex acid labile subunit	0	0	0	0	0	0	0	0	0	0	0	0	2.66653	1.77707	0	0	0	0	0	0	0	0	0	0	0.7406	0
A0A0G2JGN3	Ighv1-78	Immunoglobulin heavy variable 1-78 (Fragment)	0	0	0	0	0	0	0	0	0.788814	0	0	0	0	0	0	0	0	0	0	0	0	0	0	0.131469	0	0
Q9QZ85	Iigp1	Interferon-inducible GTPase 1	0	0	0	0	0	0	0	0	0	0	0	0	0	0	0	0	0	0	0	0	0	0	0	0	0	0
P25085	Il1rn	Interleukin-1 receptor antagonist protein	0	0	0	0	0	0	0	0	0	0	0	0	0	0	0	0	0	0	0	0.817915	0	0	0	0	0	0.204479
P21183	Il5ra	Interleukin-5 receptor subunit alpha	0	0	0	0	0	0	1.08644	0	0	0	0	0	0	0	0	0	0	0	0	0	0	0	0	0.181073	0	0
Q9CXY6	Ilf2	Interleukin enhancer-binding factor 2	0	0	0	0	0	0	0	0	0	0	0	0	0	0	0	0	0	0	1.6349	2.45374	0	2.09164	0	0	0	1.54507
O55222	Ilk	Integrin-linked protein kinase	0	0	0	0	0	0	0	0	0	0	0	0	0	0	0	0	0	0	0.817452	0.817915	0	0	0	0	0	0.408842
Q8CAQ8	Immt	MICOS complex subunit Mic60	0	0	0	0	0	0	0	0	0	0	0	0	0	0	0	0	0	0	3.26981	3.27166	0	1.04582	0	0	0	1.89682
O55023	Impa1	Inositol monophosphatase 1	0.987663	1.08547	0	0	1.87574	1.08591	0	1.18335	1.47903	0.789845	1.08501	1.08659	0	0	0	0	0	0	0	0	0	0	0.839129	0.937303	0	0
Q0GNC1	Inf2	Inverted formin-2	0	0	0	0	0	0	0	0	0	0	0	0	0	0	0	0	0	0	0.817452	0	0	0	0	0	0	0.204363
Q7TPD0	Ints3	Integrator complex subunit 3	0	0	0	0	0	0	0	0	0	0	0	0	0	0	0	0	0	0	0	0.817915	0	0	0	0	0	0.204479
Q8K2V6	Ipo11	Importin-11	0	0	0	0	0	0	0	0	0	0	0	0	0	0	0	0	0	0	0	0	0	0	0	0	0	0
Q8VI75	Ipo4	Importin-4	0	0	0	0	0	0	0	0	0	0	0	0	0	0	0	0	0	0	0.817452	1.63583	0	0	0	0	0	0.613321
Q8BKC5	Ipo5	Importin-5	1.97533	2.07225	0.887857	0	1.87574	1.08591	2.17288	2.36669	2.95805	1.57969	2.07138	1.08659	2.66653	0.888533	0	0	2.07417	1.08639	5.72217	7.36123	4.08941	5.22909	1.31618	2.03921	1.11927	5.60047
Q9EPL8	Ipo7	Importin-7	0.987663	0	0.887857	0	0	0	0	0	0.788814	0	0	0	0	0	0	0	0	0	1.6349	2.45374	3.06706	1.04582	0.312587	0.131469	0	2.05038
Q91YE6	Ipo9	Importin-9	0	0	0	0	0	0	0	0	0	0	0	0	0	0	0	0	0	0	0	0	0	0	0	0	0	0
Q9JKF1	Iqgap1	Ras GTPase-activating-like protein IQGAP1	7.11118	10.5586	3.45278	1.87473	6.71316	5.33083	13.2348	11.6362	12.621	10.4654	7.3978	8.89027	8.98721	11.8471	6.81102	5.52466	11.3586	6.61709	24.5236	26.9912	20.447	15.6873	5.84021	10.7076	8.52427	21.9123
Q8K4B2	Irak3	Interleukin-1 receptor-associated kinase 3	0	0	0	0	0	0	0	0	0	0	0	0	0	0	0	0	0	0	0	0	0	0	0	0	0	0
Q64339	Isg15	Ubiquitin-like protein ISG15	0	1.08547	0	0	0.98723	0	0	1.18335	0	0	1.08501	1.08659	1.77769	0.888533	3.35615	3.65022	2.07417	1.08639	0	0	0	0	0.345449	0.559158	2.13886	0
Q91V64	Isoc1	Isochorismatase domain-containing protein 1	0	0	0	0	0	0	0	0	1.47903	2.36954	0	0	0	0	0	0	0	0	2.45236	2.45374	6.13411	4.18327	0	0.641427	0	3.80587
P85094	Isoc2a	Isochorismatase domain-containing protein 2A	0	0	0	0	0	0	0	0	0	0	1.08501	2.17318	0	0	0	0	0.987702	0	0	0	0	0	0	0.543031	0.164617	0
Q9JHU9	Isyna1	Inositol-3-phosphate synthase 1	0.987663	0	0	0	1.87574	0	1.08644	0	0.788814	0	0	0	0	0	0	0	0	0	1.6349	0.817915	2.0447	3.13745	0.477233	0.312542	0	1.90874
Q62470	Itga3	Integrin alpha-3	0	0	0	0	0	0	0	0	0	0	0	0	0	0	0	0	0	0	1.6349	0.817915	1.02235	1.04582	0	0	0	1.13025
Q3U1U4	Itgam	Predicted gene, 49368	0	0	0	0	0	0	0	0	0	0	0	0	3.55538	2.76432	0	0	0	0	0	0	0	0	0	0	1.05328	0
P43406	Itgav	Integrin alpha-V	0	0	0	0	0	0	0	0	0	0	0	0	0	0	0	0	0	0	0.817452	1.63583	0	0	0	0	0	0.613321
P09055	Itgb1	Integrin beta-1	3.06176	0	0	0	2.86297	3.15901	3.25932	2.36669	1.47903	2.36954	3.15639	3.35855	0	0	0	0	0.987702	0	7.35707	4.08957	1.02235	4.18327	1.51396	2.66492	0.164617	4.16307
P11835	Itgb2	Integrin beta-2	0	0	0	0	0	0	0	0	0	0	0	0	2.66653	2.76432	1.67808	0	0	1.08639	1.6349	0	0	1.04582	0	0	1.36589	0.670181
A2A863	Itgb4	Integrin beta-4	0	0	0	0	0	0	0	0	0	0	0	0	0	0	0	0	0	0	0.817452	0	0	0	0	0	0	0.204363
F8WJ05	Itih1	Inter-alpha-trypsin inhibitor heavy chain H1	0	0	0	0	0	0	0	0	0.788814	0	0	0	16.9868	17.277	1.67808	1.87444	0.987702	0	7.35707	6.54332	9.20117	8.36655	0	0.131469	6.46734	7.86703
G3X977	Itih2	Inter-alpha trypsin inhibitor, heavy chain 2	0	0	0	0	0	0	0	0	0.788814	0	0	0	13.4314	15.4012	0	3.65022	0	0	0	1.63583	2.0447	0	0	0.131469	5.41381	0.920134
Q61704	Itih3	Inter-alpha-trypsin inhibitor heavy chain H3	3.06176	4.24318	16.1787	17.3659	3.8502	5.33083	4.44453	5.81812	10.4518	8.78703	10.4556	8.89027	89.5758	95.2704	15.3001	14.6009	12.3463	11.0614	23.7061	20.4479	21.4694	24.0538	8.33843	8.14121	39.6925	22.4193
A6X935	Itih4	Inter alpha-trypsin inhibitor, heavy chain 4	1.97533	1.08547	7.69476	6.41355	2.86297	2.0731	2.17288	1.18335	2.26784	3.25811	5.22778	6.61831	113.772	118.866	35.6345	29.3004	9.2844	8.88862	0.817452	0.817915	2.0447	1.04582	3.68419	3.45471	52.6243	1.18147
P11881	Itpr1	Inositol 1,4,5-trisphosphate receptor type 1	0	0	0	0	0	0	0	0	0	0	0	0	0	0	0	0	0	0	0	0	0	0	0	0	0	0
Q9JHI5	Ivd	Isovaleryl-CoA dehydrogenase, mitochondrial	0	0	4.24198	4.53882	0	0	0	0	0	0	1.08501	1.08659	0	0	0	0	0	0	0.817452	0	0	2.09164	1.46347	0.361933	0	0.727272
G3X9D9	Ivl	Involucrin	0	1.08547	0	0	0	0	0	0	0	0	0	0	0	0	0	0	0	0	0	0	0	0	0.180911	0	0	0
Q02257	Jup	Junction plakoglobin	15.1112	13.7163	1.67706	0.88803	10.5634	10.5629	10.9632	8.08621	11.142	14.4147	4.2414	4.44514	3.55538	2.76432	0	0	17.5811	17.7772	12.2618	8.17915	12.2682	11.504	8.75316	8.8821	6.94634	11.0533
Q8R2P8	Kars	Lysine--tRNA ligase	0	0	0	0	0.98723	0	0	0	1.47903	0.789845	0	0	0	0	0	0	0	0	0	0	0	1.04582	0.164538	0.378145	0	0.261455
Q14AW2	Kat6b	Histone acetyltransferase KAT6B	0	0	0	0	0	0	0	0	0	0	0	0	0	0	0	0	0	0	0	0	0	0	0	0	0	0
F7A6P6	Kcng2	Potassium voltage-gated channel, subfamily G, member 2	0	0	0	0	0	0	0	0	0	0	0	0	0	0	0	0	0	0	0.817452	0	0	0	0	0	0	0.204363
A0A0R4J2B2	Kctd12	BTB/POZ domain-containing protein KCTD12	0	0	0	0	0	0	1.08644	1.18335	2.26784	1.57969	1.08501	2.17318	0	0	0	0	2.07417	2.17277	1.6349	1.63583	2.0447	1.04582	0	1.56258	0.707825	1.59031
E9PUA6	Kctd9	BTB/POZ domain-containing protein KCTD9	0	0	0	0	0	0	0	0	0	0	0	0	0	0	0	0	0	0	0	1.63583	0	0	0	0	0	0.408957
Q60749	Khdrbs1	KH domain-containing, RNA-binding, sial transduction-associated protein 1	0.987663	1.08547	0	0	0	0	1.08644	1.18335	0.788814	0.789845	1.08501	1.08659	0	0	0	0	0	0	2.45236	2.45374	4.08941	3.13745	0.345521	1.00334	0	3.03324
Q3U0V1	Khsrp	Far upstream element-binding protein 2	0.987663	1.08547	0	0	1.87574	2.0731	3.25932	1.18335	1.47903	0.789845	1.08501	1.08659	0.888845	0.888533	0	0	2.07417	2.17277	0.817452	1.63583	2.0447	2.09164	1.00366	1.48052	1.00405	1.64741
Q6P9P6	Kif11	Kinesin-like protein KIF11	0	0	0	0	0	0	0	0	0	0	0	0	0	0	0	0	0	0	0	0	0	0	0	0	0	0
A0A1Y7VK29	Kif12	Kinesin-like protein	0	0	0	0	0	0	0	0	0	0	0	0	0	0	0	0	0	0	0	0	0	0	0	0	0	0
Q61768	Kif5b	Kinesin-1 heavy chain	0	0	0	0	0	0	0	0	0.788814	0	0	0	0	0	0	0	0	0	1.6349	4.90749	1.02235	1.04582	0	0.131469	0	2.15264
Q8CD76	Klc1	Kinesin light chain 1	0	0	0	0	0	0	0	0	0	0	0	0	0	0	0	0	0	0	0	0.817915	1.02235	1.04582	0	0	0	0.721521
Q91YS4	Klc2	Kinesin light chain 2	0	0	0	0	0	0	0	0	0	0	0	0	0	0	0	0	0	0	0	0	0	0	0	0	0	0
A0A0R4J166	Klhl40	Kelch-like protein 40	0	0	1.67706	1.87473	0	1.08591	0	0	0	0.789845	0	0	0	0	0	0	0	0	0	0	0	0	0.77295	0.131641	0	0
A2AUC9	Klhl41	Kelch-like protein 41	6.02475	5.32865	9.37182	10.0643	4.83742	4.24492	2.17288	0	8.97275	8.78703	1.08501	1.08659	0	0	0	0	0.987702	0	0	2.45374	6.13411	2.09164	6.64532	3.68404	0.164617	2.66987
P15947	Klk1	Kallikrein-1	0	0	0	0	0	0	0	0	0	0	0	0	0	0	0	0	0	0	0	0	0	0	0	0	0	0
Q99M20	Klk10	Kallikrein j	0.987663	0	0	0	0	0	1.08644	0	0	0	0	0	0	0	0	0	0	0	0.817452	0.817915	1.02235	0	0.164611	0.181073	0	0.66443
P15946	Klk1b11	Kallikrein 1-related peptidase b11	0	0	0	0	0	0	0	0	0	0	0	0	0	0	0	0	0	0	0	0	0	0	0	0	0	0
P04071	Klk1b16	Kallikrein 1-related peptidase b16	0	0	0	0	0	0	0	0	0	0	0	0	0	0	0	0	0	0	0	0	0	0	0	0	0	0
P15948	Klk1b22	Kallikrein 1-related peptidase b22	0	0	0	0	0	0	0	0	0	0	0	0	0	0	0	0	0	0	0	0	0	0	0	0	0	0
Q61754	Klk1b24	Kallikrein 1-related peptidase b24	0	0	0	0	0	0	0	0	0	0	0	0	0	0	0	0	0	0	0	0	0	0	0	0	0	0
P07628	Klk1b8	Kallikrein 1-related peptidase b8	0	0	0	0	0	0	0	0	0	0	0	0	0	0	0	0	0	0	0	0	0	0	0	0	0	0
P15949	Klk1b9	Kallikrein 1-related peptidase b9	0	0	0	0	0	0	0	0	0	0	0	0	0	0	0	0	0	0	0	0	0	0	0	0	0	0
H9H9R5	Klkb1	Plasma kallikrein	0	0	0	0	0	0	0	0	0	0	0	0	0.888845	0.888533	0	0	0	0	0	0	0	0	0	0	0.29623	0
A0A0R4J038	Kng1	Kininogen-1	5.03708	5.32865	8.58261	11.8404	4.83742	5.33083	4.44453	5.81812	6.70492	5.62765	8.38417	12.2488	38.5166	41.761	25.4673	32.9506	11.3586	13.3329	0.817452	0.817915	1.02235	0	6.82617	7.2047	27.2312	0.66443
Q6S9I3	Kng2	HMW kininogen-II	0.987663	1.08547	0.887857	3.65079	0	0	0	1.18335	0.788814	0.789845	1.08501	2.17318	12.5426	15.4012	3.35615	5.52466	0.987702	3.35792	0	0	0	0	1.10196	1.00337	6.86171	0
O35344	Kpna3	Importin subunit alpha-4	0	0	0	0	0	0	0	0	0	0	0	0	0	0	0	0	0	0	0	1.63583	0	0	0	0	0	0.408957
A0A0B4J1E7	Kpna4	Importin subunit alpha-3	0	0	0	0	0	0	0	0	0	0	0	0	0	0	0	0	0	0	0	2.45374	1.02235	2.09164	0	0	0	1.39193
O35345	Kpna6	Importin subunit alpha-7	0	0	0	0	0	0	0	0	0	0	0	0	0	0	0	0	0	0	0	0	0	1.04582	0	0	0	0.261455
P70168	Kpnb1	Importin subunit beta-1	4.04942	2.07225	0	0	1.87574	3.15901	6.61741	8.08621	7.49373	4.04796	3.15639	1.08659	6.22191	4.54139	3.35615	1.87444	4.14835	3.35792	9.80943	13.9046	9.20117	15.6873	1.8594	5.08138	3.91669	12.1506
P04104	Krt1	Keratin, type II cytoskeletal 1	46.4202	52.7931	16.1787	11.8404	40.3777	42.4492	28.6425	34.8101	29.7777	34.457	26.2375	25.5842	34.9612	32.6783	40.6687	36.6009	84.5473	92.1454	37.6028	31.8987	32.7153	29.2829	35.0099	29.9182	53.6003	32.8749
P02535	Krt10	Keratin, type I cytoskeletal 10	191.903	194.397	55.5404	58.4126	151.935	160.122	122.175	121.786	111.716	117.983	105.049	101.053	74.3667	66.245	88.1484	95.2017	144.402	144.292	126.705	135.774	170.733	164.193	135.385	113.294	102.109	149.351
Q64291	Krt12	Keratin, type I cytoskeletal 12	0	0	0	0	0	0	0	0	0	0	0	0	0	0	0	0	0	0	0	0	0	0	0	0	0	0
Q61781	Krt14	Keratin, type I cytoskeletal 14	58.5684	65.5226	12.8246	13.7151	49.0653	51.9262	49.5812	47.5311	37.2714	40.8745	36.7917	32.2025	61.8241	61.7037	33.8577	31.0762	107.264	112.095	58.0391	65.4332	55.207	49.1535	41.9371	40.7087	67.9702	56.9582
B1AQ77	Krt15	Keratin 15, isoform CRA_a	44.4448	41.2477	18.7436	18.2539	44.2279	44.5223	42.9638	38.2616	28.2987	28.9281	31.4653	24.3989	13.4314	14.5127	13.5233	14.6009	19.5565	15.5057	33.5155	39.2599	41.9164	36.6036	35.2401	32.386	15.1884	37.8239
Q9Z2K1	Krt16	Keratin, type I cytoskeletal 16	10.0742	9.47315	2.56492	3.65079	4.83742	7.40393	8.79029	8.08621	5.22589	7.20734	3.15639	3.35855	28.6406	23.5955	13.5233	14.6009	54.7187	55.5045	5.72217	4.90749	1.02235	5.22909	6.33406	5.97078	31.7639	4.22027
Q9QWL7	Krt17	Keratin, type I cytoskeletal 17	56.5931	62.3649	7.69476	5.52552	42.2534	40.2774	40.6921	39.4449	27.6085	36.1354	30.4789	30.0294	16.098	15.4012	18.6563	16.4753	39.2118	43.258	33.5155	36.8062	28.6259	30.3287	35.7849	34.0649	24.8501	32.3191
P19001	Krt19	Keratin, type I cytoskeletal 19	12.1483	14.8018	5.12984	4.53882	15.4008	13.8207	10.9632	10.4529	8.18394	5.62765	11.5406	7.80368	4.44422	3.65286	8.4891	9.17488	6.22252	5.5307	11.4443	11.4508	12.2682	8.36655	10.9734	9.09532	6.25238	10.8825
Q3TTY5	Krt2	Keratin, type II cytoskeletal 2 epidermal	14.1236	16.874	2.56492	1.87473	14.4136	14.8079	7.70385	8.08621	3.74686	2.36954	4.2414	2.17318	4.44422	1.77707	5.13294	1.87444	7.21022	7.80224	0	0	0	0	10.7764	4.72017	4.70685	0
Q99PS0	Krt23	Keratin, type I cytoskeletal 23	3.06176	0	0	0	0.98723	1.08591	0	0	0.788814	0	0	0	0	0	0	0	0	0	0	0	2.0447	2.09164	0.855816	0.131469	0	1.03409
Q8VCW2	Krt25	Keratin, type I cytoskeletal 25	68.6426	68.6803	0.887857	1.87473	35.5403	29.7144	25.2844	30.1754	49.8925	44.1326	16.7683	17.7805	11.6537	13.6242	8.4891	9.17488	46.422	44.3443	50.682	49.0749	69.52	67.9782	34.2234	30.6723	22.2847	59.3138
Q3TRJ4	Krt26	Keratin, type I cytoskeletal 26	7.11118	5.32865	0	0	3.8502	4.24492	3.25932	1.18335	5.9161	7.20734	1.08501	1.08659	0	0	0	0	0	1.08639	4.08726	6.54332	6.13411	7.32073	3.42249	3.28962	0.181065	6.02136
Q9Z320	Krt27	Keratin, type I cytoskeletal 27	68.6426	63.3517	0.887857	1.87473	43.2407	39.1915	32.9883	37.0782	51.3715	51.3399	24.1661	25.5842	10.7649	14.5127	11.8453	14.6009	43.3601	45.5295	42.5075	49.8928	73.6094	76.3447	36.1982	37.088	23.4356	60.5886
A6BLY7	Krt28	Keratin, type I cytoskeletal 28	26.2718	29.6036	0	0	19.251	16.9797	10.9632	12.721	22.3826	19.2525	5.22778	4.44514	2.66653	2.76432	0	0	8.2967	9.97501	11.4443	11.4508	13.2906	12.5498	15.351	12.4987	3.95043	12.1839
Q8K0Y2	Krt33a	Keratin, type I cuticular Ha3-I	21.2348	23.2882	0	0	15.4008	16.9797	5.53097	8.08621	11.9308	12.835	4.2414	5.53172	0	0	0	0	7.21022	7.80224	2.45236	1.63583	7.15647	6.27491	12.8172	8.02602	2.50208	4.37989
Q61897	Krt33b	Keratin, type I cuticular Ha3-II	18.173	17.9595	0	0	11.5506	11.6489	3.25932	3.45143	8.97275	9.6756	2.07138	3.35855	0	0	0	0	3.06188	3.35792	4.08726	2.45374	7.15647	8.36655	9.88866	5.13151	1.06997	5.516
Q9D646	Krt34	Keratin, type I cuticular Ha4	26.2718	22.2027	0	0	17.2765	21.2246	5.53097	7.00147	14.8889	15.2045	4.2414	4.44514	0	0	0	0	6.22252	6.61709	3.26981	2.45374	6.13411	8.36655	14.4959	8.55206	2.13993	5.05605
Q497I4	Krt35	Keratin, type I cuticular Ha5	5.03708	4.24318	0	0	1.87574	1.08591	0	0	0.788814	1.57969	0	0	0	0	0	0	0	0	0	0	0	0	2.04032	0.394751	0	0
Q6IFX2	Krt42	Keratin, type I cytoskeletal 42	20.2471	19.045	5.12984	3.65079	16.388	16.9797	17.5806	13.9043	9.66297	9.6756	14.697	9.97686	16.9868	13.6242	13.5233	14.6009	30.9151	35.5545	13.8967	14.7225	15.3353	12.5498	13.5734	12.5829	20.8675	14.1261
Q922U2	Krt5	Keratin, type II cytoskeletal 5	92.9391	91.8698	23.0843	21.9047	71.1792	74.2368	69.3346	74.255	49.8925	54.5981	49.3186	49.9831	46.615	51.7323	27.1454	38.4753	87.7079	97.6761	58.0391	57.254	41.9164	46.016	62.5357	57.897	58.2253	50.8064
P50446	Krt6a	Keratin, type II cytoskeletal 6A	62.6179	59.2072	11.1475	9.17631	36.5275	37.1184	31.9018	35.9935	29.7777	34.457	24.1661	24.3989	64.4906	64.468	35.6345	29.3004	89.7821	98.7625	23.7061	24.5374	22.4918	24.0538	35.9658	30.1158	63.7397	23.6973
Q9Z331	Krt6b	Keratin, type II cytoskeletal 6B	55.5067	52.7931	10.2597	9.17631	31.6901	33.9594	27.5561	31.2601	26.8197	28.9281	19.9247	19.9537	57.2811	59.9266	32.1796	29.3004	88.6956	94.3182	21.2538	22.0837	21.4694	20.9164	32.2309	25.7404	60.2836	21.4308
Q9R0H5	Krt71	Keratin, type II cytoskeletal 71	64.5932	61.2794	0.887857	0.88803	31.6901	34.9466	28.6425	25.5406	34.2148	36.9253	16.7683	13.3354	12.5426	9.97131	11.8453	7.30044	50.5703	49.9738	17.1665	16.3583	23.5141	21.9622	32.3809	25.9045	23.7006	19.7503
Q6IME9	Krt72	Keratin, type II cytoskeletal 72	34.3707	41.2477	0	0	15.4008	12.7348	4.44453	5.81812	21.5938	20.8322	3.15639	2.17318	0.888845	0.888533	0	0	10.2721	9.97501	3.26981	4.90749	13.2906	12.5498	17.2923	9.66969	3.67075	8.50442
Q6NXH9	Krt73	Keratin, type II cytoskeletal 73	24.1978	27.4327	0.887857	0.88803	15.4008	12.7348	14.3213	13.9043	17.1567	16.0931	7.3978	6.61831	5.33307	5.42992	3.35615	1.87444	12.3463	14.4193	0.817452	2.45374	8.17882	7.32073	13.5903	12.5819	7.12653	4.69269
Q8BGZ7	Krt75	Keratin, type II cytoskeletal 75	61.6302	53.8785	8.58261	6.41355	33.6645	36.0325	26.4696	28.992	25.3406	28.0395	14.697	14.422	22.4186	25.3725	16.9782	16.4753	48.4962	46.6159	22.8887	23.7195	21.4694	20.9164	33.367	22.9935	29.3928	22.2485
Q6IFZ6	Krt77	Keratin, type II cytoskeletal 1b	118.125	121.473	23.8735	21.0167	129.821	136.726	91.3597	84.6093	48.4134	45.7123	52.475	48.8965	42.9608	38.1082	25.4673	20.1255	73.2875	71.0102	32.6981	34.3524	30.6706	36.6036	91.8391	61.9111	45.1599	33.5812
E9Q0F0	Krt78	Keratin 78	0.987663	1.08547	0	0	0	0	2.17288	2.36669	0	0	0	0	0	0	0	0	0	0	0	0	1.02235	1.04582	0.345521	0.756596	0	0.517043
Q8VED5	Krt79	Keratin, type II cytoskeletal 79	24.1978	24.2749	0	0	9.57613	16.9797	12.1484	13.9043	15.6777	13.6248	7.3978	6.61831	2.66653	3.65286	0	0	23.7048	25.4807	13.0792	13.0866	12.2682	16.7331	12.5048	11.5619	9.25083	13.7918
Q0VBK2	Krt80	Keratin, type II cytoskeletal 80	0	0	0	0	0	0	0	0	0	0	0	0	0	0	0	0	0	0	0	0	0	0	0	0	0	0
Q99M74	Krt82	Keratin, type II cuticular Hb2	0	0	0	0	0	0	0	0	0	0	0	0	0	0	0	0	0	0	0	0	1.02235	1.04582	0	0	0	0.517043
Q99M73	Krt84	Keratin, type II cuticular Hb4	3.06176	2.07225	0	0	1.87574	2.0731	0	0	0	1.57969	0	0	1.77769	1.77707	0	0	3.06188	3.35792	0	0.817915	0	1.04582	1.51381	0.263282	1.66243	0.465933
Q9Z2T6	Krt85	Keratin, type II cuticular Hb5	10.0742	12.6309	0	0	8.68762	8.48984	2.17288	2.36669	5.22589	4.04796	0	0	0	0	0	0	2.07417	3.35792	0	0	4.08941	1.04582	6.64708	2.30224	0.90535	1.28381
P97861	Krt86	Keratin, type II cuticular Hb6	24.1978	20.0318	0	0	19.251	22.3105	2.17288	1.18335	8.97275	10.4654	0	0	0	0	0	0	4.14835	8.88862	0	0	3.06706	2.09164	14.2985	3.79907	2.17283	1.28967
Q6IMF0	Krt87	Keratin, type II cuticular 87	22.2224	16.874	0	0	14.4136	19.0528	2.17288	1.18335	6.70492	9.6756	0	0	0	0	0	0	5.13605	6.61709	0	0	2.0447	0	12.0938	3.28946	1.95886	0.511176
Q9CPR6	Krt88	Keratin 88	0	0	0	0	0	0	0	0	0	0	0	0	0	0	0	0	0	0	0	0.817915	0	0	0	0	0	0.204479
E9Q2E9	Krtap11-1	Keratin-associated protein 11-1	0.987663	1.08547	0	0	1.87574	2.0731	0	0	0.788814	1.57969	0	0	0	0	0	0	0	0	0	0	0	0	1.00366	0.394751	0	0
Q9QZU5	Krtap15-1	Keratin-associated protein 15-1	1.97533	2.07225	0	0	1.87574	2.0731	0	0	1.47903	0.789845	1.08501	0	0	0	0	0	0	0	0.817452	1.63583	3.06706	2.09164	1.33274	0.55898	0	1.90299
Q925H7	Krtap19-4	Keratin-associated protein 19-4	0	0	0	0	0.98723	0	0	0	0	0	0	0	0	0	0	0	0	0	0	0	2.0447	0	0.164538	0	0	0.511176
O08633	Krtap8-1	Keratin-associated protein 8-1	0	0	0	0	0	0	0	0	0	0	0	0	0	0	0	0	0	0	0	0	0	0	0	0	0	0
Q3V2T4	Krtdap	Keratinocyte differentiation-associated protein	9.0865	7.4009	6.0177	5.52552	8.68762	6.31802	5.53097	4.63478	4.43708	3.25811	3.15639	4.44514	6.22191	5.42992	0	0	6.22252	5.5307	5.72217	11.4508	10.2235	6.27491	7.17271	4.24374	3.90084	8.41785
F8VQC7	Ktn1	Kinectin	0	0	0	0	0	0	0	0	0	0	0	0	0	0	0	0	0	0	0	0	1.02235	0	0	0	0	0.255588
Q9EP89	Lactb	Serine beta-lactamase-like protein LACTB, mitochondrial	0	0	0	0	0	0	0	0	0	0	0	0	0	0	0	0	0	0	0.817452	0	0	0	0	0	0	0.204363
Q60675	Lama2	Laminin subunit alpha-2	0	0	0	0	0	0	0	0	0	0	0	0	0	0	0	0	0	0	0	0	0	0	0	0	0	0
P97927	Lama4	Laminin subunit alpha-4	0	0	0	0	0.98723	0	0	0	0	0	1.08501	1.08659	0	0	0	0	0	0	1.6349	0.817915	1.02235	3.13745	0.164538	0.361933	0	1.65316
Q61001	Lama5	Laminin subunit alpha-5	0	0	0	0	0	0	0	0	0	0	0	0	0	0	0	0	0	0	0.817452	0	0	0	0	0	0	0.204363
E9QN70	Lamb1	Laminin subunit beta-1	1.97533	2.07225	0	0	3.8502	2.0731	1.08644	1.18335	1.47903	2.36954	5.22778	3.35855	0.888845	0	0	0	2.07417	0	4.90471	1.63583	3.06706	6.27491	1.66181	2.45078	0.493836	3.97063
Q61292	Lamb2	Laminin subunit beta-2	0	0	0	0	0	0	0	0	0	0	0	0	0	0	0	0	0	0	0	0	0	0	0	0	0	0
F8VQJ3	Lamc1	Laminin subunit gamma-1	0	1.08547	0	0	0.98723	2.0731	1.08644	0	0	0	0	0	0	0	0	0	0	0	1.6349	1.63583	1.02235	2.09164	0.690966	0.181073	0	1.59618
G5E874	Lamc2	Laminin subunit gamma-2	0	0	0	0	0	0	0	0	0	0	0	0	0	0	0	0	0	0	1.6349	0.817915	1.02235	1.04582	0	0	0	1.13025
P11438	Lamp1	Lysosome-associated membrane glycoprotein 1	0	0	0	0	0	0	0	0	0.788814	0	1.08501	0	0.888845	0	0	0	0.987702	0	0.817452	0.817915	0	0	0	0.312304	0.312758	0.408842
P17047	Lamp2	Lysosome-associated membrane glycoprotein 2	0	0	0	0	0	0	0	0	0	0	0	0	0	0	0	0	0	0	1.6349	0.817915	1.02235	1.04582	0	0	0	1.13025
Q9CQ22	Lamtor1	Ragulator complex protein LAMTOR1	0	0	0	0	0	0	0	0	0	0	0	0	0	0	0	0	0	0	0.817452	0.817915	0	0	0	0	0	0.408842
O88653	Lamtor3	Ragulator complex protein LAMTOR3	0	0	0	0	0	0	0	0	0	0	0	0	0	0	0	0	0	0	0.817452	0.817915	1.02235	0	0	0	0	0.66443
G3UW70	Lamtor5	MCG21719	0.987663	0	0	0	0	1.08591	0	0	0	0.789845	1.08501	1.08659	0.888845	0	0	1.87444	0.987702	1.08639	0	0.817915	1.02235	1.04582	0.345596	0.493574	0.806229	0.721521
Q9CPY7	Lap3	Cytosol aminopeptidase	11.0618	10.5586	0	0	11.5506	6.31802	9.87673	10.4529	8.18394	9.6756	9.46918	7.80368	1.77769	0.888533	3.35615	1.87444	8.2967	7.80224	14.7141	13.9046	10.2235	14.6415	6.58151	9.24367	3.99929	13.3709
Q8BMJ2	Lars	Leucine--tRNA ligase, cytoplasmic	0	0	0	0	0	0	0	0	0	0	0	0	0	0	0	0	0	0	0	0.817915	0	0	0	0	0	0.204479
Q61792	Lasp1	LIM and SH3 domain protein 1	0	0	0	0	0	0	0	0	0	0	0	0	0	1.77707	1.67808	0	0	0	0	0	1.02235	1.04582	0	0	0.575857	0.517043
P16301	Lcat	Phosphatidylcholine-sterol acyltransferase	0	0	0	0	0	0	0	0	0	0	0	0	0.888845	0.888533	0	0	0	0	0	0	0	0	0	0	0.29623	0
A0A0A6YW77	Lcn2	Neutrophil gelatinase-associated lipocalin (Fragment)	0	0	0	0	0	0	0	0	0	0	0	0	2.66653	2.76432	3.35615	3.65022	0.987702	1.08639	0	0	0	0	0	0	2.41855	0
Q61233	Lcp1	Plastin-2	21.2348	22.2027	15.3895	11.8404	21.1267	15.8938	29.729	28.992	21.5938	21.622	23.0811	18.8671	42.9608	46.3024	59.325	54.852	38.1253	39.9	29.4283	26.9912	33.7376	25.0996	17.948	23.9808	46.9109	28.8142
Q9JKS4	Ldb3	LIM domain-binding protein 3	5.03708	7.4009	15.3895	14.6032	10.5634	10.5629	5.53097	4.63478	11.142	9.6756	9.46918	7.80368	2.66653	2.76432	3.35615	1.87444	3.06188	2.17277	0.817452	0.817915	1.02235	2.09164	10.5928	8.0427	2.64935	1.18734
A0A1B0GSX0	Ldha	L-lactate dehydrogenase	31.3089	27.4327	50.4105	50.223	30.8016	28.6285	39.6057	35.9935	32.0456	32.0875	31.4653	31.116	28.6406	24.484	50.8359	49.4259	29.9274	34.3693	17.9839	22.0837	29.6482	27.1913	36.4675	33.7189	36.2805	24.2268
P16125	Ldhb	L-lactate dehydrogenase B chain	3.06176	2.07225	3.45278	3.65079	3.8502	0	1.08644	0	2.26784	0.789845	4.2414	4.44514	0	0	0	0	0	0	1.6349	1.63583	3.06706	3.13745	2.68129	2.13844	0	2.36881
Q9Z2I0	Letm1	Mitochondrial proton/calcium exchanger protein	0	0	0	0	0	0	0	0	0	0	0	0	0	0	0	0	0	0	4.08726	1.63583	2.0447	2.09164	0	0	0	2.46486
P16045	Lgals1	Galectin-1	5.03708	3.15772	0.887857	0.88803	4.83742	6.31802	4.44453	3.45143	3.74686	4.8378	5.22778	6.61831	4.44422	4.54139	8.4891	3.65022	7.21022	7.80224	1.6349	2.45374	2.0447	5.22909	3.52102	4.72112	6.0229	2.84061
P16110	Lgals3	Galectin-3	1.97533	1.08547	0	0	0.98723	2.0731	2.17288	3.45143	2.95805	1.57969	2.07138	2.17318	2.66653	3.65286	6.81102	7.30044	0.987702	2.17277	7.35707	4.90749	5.11176	3.13745	1.02019	2.4011	3.93189	5.12844
Q07797	Lgals3bp	Galectin-3-binding protein	0	0	0	0	0	0	0	0	0	0	0	0	0	0	0	0	0	0	4.08726	3.27166	3.06706	2.09164	0	0	0	3.1294
Q9CRB1	Lgals7	Galectin	21.2348	22.2027	12.8246	12.8271	23.9897	19.0528	18.7658	18.5391	11.9308	12.0451	15.782	17.7805	15.2091	14.5127	23.6905	27.426	16.4946	16.6909	20.4363	17.9941	24.5365	27.1913	18.6886	15.8072	19.004	22.5395
O89017	Lgmn	Legumain	0	0	0.887857	0.88803	0	0	0	0	0.788814	0.789845	1.08501	1.08659	1.77769	1.77707	3.35615	0	3.06188	4.44431	0.817452	0	0	0	0.295981	0.625043	2.40285	0.204363
Q9D7I5	Lhpp	Phospholysine phosphohistidine inorganic pyrophosphate phosphatase	0	0	0	0	0	0	0	0	0	0	0	0	0	0	0	0	0	0	0	0.817915	0	0	0	0	0	0.204479
Q9ERG0	Lima1	LIM domain and actin-binding protein 1	0	0	0	0	0	0	0	0	0	0	0	0	0	0	0	0	0	0	0	0	0	1.04582	0	0	0	0.261455
Q9Z0M5	Lipa	Lysosomal acid lipase/cholesteryl ester hydrolase	0	0	0	0	0	0	0	0	0	0	0	0	0	0	0	0	0	0	0	0.817915	0	1.04582	0	0	0	0.465933
E9Q4M2	Lipe	Hormone-sensitive lipase	0	0	0	0	0.98723	1.08591	0	0	2.26784	0.789845	2.07138	2.17318	0	0	0	0	0	0	0.817452	1.63583	1.02235	0	0.345523	1.21704	0	0.868909
Q9D0F3	Lman1	Protein ERGIC-53	0	0	0	0	0	0	0	0	0	0	0	0	0	0	0	0	0	0	0.817452	1.63583	0	0	0	0	0	0.613321
Q9DBH5	Lman2	Vesicular integral-membrane protein VIP36	0	0	0	0	0	0	0	0	0	0	0	0	0	0	0	0	0	0	1.6349	0.817915	0	0	0	0	0	0.613205
Q8VEE1	Lmcd1	LIM and cysteine-rich domains protein 1	0	0	0	0	0	0	0	0	0	0	0	0	0	0	0	0	0	0	0	0	0	0	0	0	0	0
P48678	Lmna	Prelamin-A/C	19.1607	19.045	8.58261	7.30158	19.251	19.0528	19.8522	20.9058	20.9036	17.6728	10.4556	11.0634	8.98721	7.30571	10.1672	12.8251	17.5811	19.95	16.349	17.1762	12.2682	10.4582	15.3989	16.8089	12.8027	14.0629
P14733	Lmnb1	Lamin-B1	9.0865	10.5586	2.56492	2.76276	6.71316	8.48984	6.61741	8.08621	6.70492	7.99718	3.15639	5.53172	3.55538	3.65286	0	1.87444	3.06188	1.08639	8.17452	8.99706	6.13411	6.27491	6.69597	6.34897	2.20516	7.39515
A0A0R4J0Q5	Lmnb2	Lamin-B2	0	0	0	0	0	0	0	0	0	0	0	0	0	0	0	0	0	0	0	0.817915	0	0	0	0	0	0.204479
Q8C129	Lnpep	Leucyl-cystinyl aminopeptidase	0	0	0	0	0	0	0	0	0	0	0	0	0	0	0	0	0	0	0.817452	0.817915	1.02235	1.04582	0	0	0	0.925884
Q8CGK3	Lonp1	Lon protease homolog, mitochondrial	0	0	0	0	0	0	0	0	0	0	0	0	0	0	0	0	0	0	0.817452	0.817915	2.0447	3.13745	0	0	0	1.70438
Q91XL1	Lrg1	Leucine-rich HEV glycoprotein	5.03708	5.32865	5.12984	4.53882	3.8502	3.15901	4.44453	3.45143	3.74686	2.36954	4.2414	4.44514	16.9868	17.277	13.5233	14.6009	8.2967	7.80224	0	0	0	0	4.50727	3.78315	13.0812	0
A0A0R4J0I9	Lrp1	Low density lipoprotein receptor-related protein 1	0	0	0	0.88803	0	0	0	0	0	0	0	0	0	0	0	0	0	0	4.90471	6.54332	2.0447	2.09164	0.148005	0	0	3.89609
Q8VI56	Lrp4	Low-density lipoprotein receptor-related protein 4	0	0	0	0	0	0	0	0	0	0	0	0	0	0	0	0	0	0	0	0.817915	0	0	0	0	0	0.204479
P55302	Lrpap1	Alpha-2-macroglobulin receptor-associated protein	0	0	0	0	0	0	0	0	0.788814	0	0	0	0	0	0	0	0	0	0.817452	0.817915	1.02235	1.04582	0	0.131469	0	0.925884
Q6PB66	Lrpprc	Leucine-rich PPR motif-containing protein, mitochondrial	0	0	0	0	0	0	0	0	0	0	0	0	0	0	0	0	0	0	2.45236	2.45374	0	1.04582	0	0	0	1.48798
Q80X72	Lrrc15	Leucine-rich repeat-containing protein 15	0.987663	1.08547	0	0	0	0	0	0	0.788814	0	0	0	0	0	0	0	0	0	2.45236	2.45374	3.06706	3.13745	0.345521	0.131469	0	2.77765
Q922Q8	Lrrc59	Leucine-rich repeat-containing protein 59	0	1.08547	0	0	0	0	0	0	0.788814	0.789845	0	0	1.77769	1.77707	0	0	2.07417	2.17277	2.45236	2.45374	1.02235	1.04582	0.180911	0.26311	1.30028	1.74357
Q3UZ39	Lrrfip1	Leucine-rich repeat flightless-interacting protein 1	0	0	0	0	0	0	0	0	0	0	0	0	0	0	0	0	0	0	0	0	1.02235	0	0	0	0	0.255588
Q9CY46	Lsm4	U6 snRNA-associated Sm-like protein LSm4	0	0	0	0	0	0	0	0	0	0	0	0	0.888845	0.888533	0	0	0	0	0	0	0	0	0	0	0.29623	0
Q9CQQ8	Lsm7	U6 snRNA-associated Sm-like protein LSm7	0	0	0	0	0	0	0	0	0	0	0	0	0	0	0	0	0	0	0	0	0	0	0	0	0	0
A0A0N4SUZ3	Lsm8	U6 snRNA-associated Sm-like protein LSm8	0.987663	1.08547	0	0	1.87574	2.0731	1.08644	1.18335	1.47903	0.789845	1.08501	1.08659	0	0	0	0	0	0	0.817452	0	1.02235	0	1.00366	1.11838	0	0.459951
P19973	Lsp1	Lymphocyte-specific protein 1	0	0	0	0	0	0	0	0	0	0	0	0	0.888845	0	0	0	0	0	0	0	0	0	0	0	0.148141	0
P24527	Lta4h	Leukotriene A-4 hydrolase	4.04942	2.07225	0.887857	1.87473	3.8502	2.0731	3.25932	4.63478	3.74686	2.36954	3.15639	2.17318	8.09836	9.97131	3.35615	5.52466	3.06188	2.17277	6.53962	8.17915	5.11176	5.22909	2.46793	3.22334	5.36419	6.2649
P50284	Ltbr	Tumor necrosis factor receptor superfamily member 3	0	0	0	0	0	0	0	0	0	0	0	0	0	0	0	0	0	0	0	0	0	0	0	0	0	0
P08071	Ltf	Lactotransferrin	0	0	0	0	0	0	0	0	0	0	0	0	15.2091	19.0541	3.35615	1.87444	0	1.08639	0	0	0	0	0	0	6.76336	0
Q7TNC4	Luc7l2	Putative RNA-binding protein Luc7-like 2	0	0	0	0	0	0	0	0	0	0	0	0	0	0	0	0	0	0	0	0	0	0	0	0	0	0
P51885	Lum	Lumican	72.692	74.9958	60.6702	60.2874	74.0422	74.2368	73.7792	68.4369	48.4134	48.9704	66.1856	68.8502	57.2811	58.0508	89.8265	89.677	67.065	66.5659	43.325	40.8957	51.1176	54.3825	69.4874	62.4393	71.411	47.4302
E9QJR0	Lvrn	Aminopeptidase	0	0	0	0	0	0	0	0	0	0	0	0	0	0	0	0	0	0	0	0	0	0	0	0	0	0
P70202	Lxn	Latexin	0	0	0	0	0	0	0	0	0	0.789845	0	0	0	0	0	0	0	0	0	0	0	0	0	0.131641	0	0
P97823	Lypla1	Acyl-protein thioesterase 1	0	0	0.887857	0	0	0	0	0	0	0	0	0	0	0	0	0	0	0	0	0	1.02235	0	0.147976	0	0	0.255588
Q9WTL7	Lypla2	Acyl-protein thioesterase 2	0	0	0	0	0	0	0	0	0	0	0	0	0.888845	0.888533	0	0	0	0	0.817452	0.817915	1.02235	0	0	0	0.29623	0.66443
P97412	Lyst	Lysosomal-trafficking regulator	0	0	0	0	0	0	0	0	0	0	0	0	0	0	0	0	0	0	0	0	0	0	0	0	0	0
P08905	Lyz2	Lysozyme C-2	0	0	0	0	0	0	0	0	0	0	0	0	2.66653	1.77707	0	0	0	0	0	0	0	0	0	0	0.7406	0
Q8K3C3	Lzic	Protein LZIC	0	0	0.887857	0	0	0	0	0	0	0	0	0	0	0	0	0	0	0	0	0	0	0	0.147976	0	0	0
P24668	M6pr	Cation-dependent mannose-6-phosphate receptor	0	0	0	0	0	0	0	0	0	0	0	0	0	0	0	0	0	0	0.817452	1.63583	0	0	0	0	0	0.613321
Q8CEZ4	Mab21l4	Protein mab-21-like 4	0.987663	0	0	0	0	0	0	0	0.788814	0	0	0	0	0	0	0	0	0	0.817452	0.817915	0	0	0.164611	0.131469	0	0.408842
E9PVY8	Macf1	Microtubule-actin cross-linking factor 1	0	0	0	0	0	0	0	0	0	0	0	0	0	0	0	0	0	0	0	1.63583	0	0	0	0	0	0.408957
Q922B1	Macrod1	ADP-ribose glycohydrolase MACROD1	0	0	0.887857	0	0	0	0	0	0	0	0	0	0	0	0	0	0	0	0	0	0	0	0.147976	0	0	0
Q9ER67	Maged2	Maged2 protein	0	0	0	0	0	0	0	0	0	0	0	0	0	0	0	0	0	0	0	0	0	0	0	0	0	0
A0A023T778	Magohb	Mago nashi protein	0	0	0	0	0	0	0	0	0	0	0	0	0	0	0	0	0	0	0.817452	0.817915	1.02235	1.04582	0	0	0	0.925884
Q91W89	Man2c1	Alpha-mannosidase 2C1	0	0	0	0.88803	0	0	0	0	0	0	0	0	0	0	0	0	0	0	0	0	0	0	0.148005	0	0	0
Q3TMX5	Manf	Arginine-rich, mutated in early stage tumors, isoform CRA_b	0	1.08547	0	0	0	0	0	0	0	0	0	0	0	0	0	0	0	0	5.72217	3.27166	3.06706	5.22909	0.180911	0	0	4.32249
Q8BW75	Maob	Amine oxidase [flavin-containing] B	0	0	0.887857	0.88803	0	0	0	0	0	0	0	0	0	0	0	0	0	0	0	0	0	0	0.295981	0	0	0
P14873	Map1b	Microtubule-associated protein 1B	0	0	0	0	0	0	0	0	0	0	0	0	0	0	0	0	0	0	0	0	0	0	0	0	0	0
P31938	Map2k1	Dual specificity mitogen-activated protein kinase kinase 1	0	0	1.67706	1.87473	0	0	0	0	0	0	0	0	0	0	0	0	0	0	0	0	0	0	0.591965	0	0	0
P27546	Map4	Microtubule-associated protein 4	5.03708	3.15772	0	0	3.8502	1.08591	1.08644	4.63478	4.43708	3.25811	6.31279	7.80368	0	0	3.35615	3.65022	10.2721	9.97501	5.72217	8.99706	14.3129	9.41236	2.18848	4.58881	4.54225	9.61113
P63085	Mapk1	Mitogen-activated protein kinase 1	0	0	0	0	0	0	0	0	0	0	0	0	0	0	0	0	0	0	3.26981	1.63583	0	1.04582	0	0	0	1.48786
P47811	Mapk14	Mitogen-activated protein kinase 14	0	0	0.887857	0.88803	0	0	0	0	0.788814	0	0	0	0	0.888533	0	0	0	0	0	0	0	0	0.295981	0.131469	0.148089	0
D3Z3G6	Mapk3	Mitogen-activated protein kinase	0	0	0	0	0	0	0	0	0	0	0	0	0	0	0	0	0	0	0	0	0	0	0	0	0	0
Q61166	Mapre1	Microtubule-associated protein RP/EB family member 1	0	0	0	0	0	0	0	0	0	0	0	0	0	0	0	0	0	0	0.817452	0.817915	0	0	0	0	0	0.408842
P26645	Marcks	Myristoylated alanine-rich C-kinase substrate	0.987663	1.08547	0	0	0.98723	1.08591	0	1.18335	0.788814	1.57969	0	0	0.888845	0.888533	1.67808	0	0.987702	1.08639	4.08726	3.27166	4.08941	4.18327	0.691045	0.591975	0.921591	3.9079
E9QB02	Mars	Methionine--tRNA ligase, cytoplasmic	0	0	0	0	0	0	0	0	0	0	0	0	0	0	0	0	0	0	0	0.817915	0	0	0	0	0	0.204479
P98064	Masp1	Mannan-binding lectin serine protease 1	0	1.08547	0	0	0	0	0	0	0	0	0	0	0.888845	0.888533	0	0	0	0	0	0	0	0	0.180911	0	0.29623	0
Q3THS6	Mat2a	S-adenosylmethionine synthase isoform type-2	3.06176	0	0	0	0	0	1.08644	1.18335	0	0	0	0	0.888845	0	0	0	0	0	0.817452	0.817915	1.02235	1.04582	0.510293	0.378298	0.148141	0.925884
Q8K310	Matr3	Matrin-3	0.987663	0	0	0	0	0	0	0	0	0	0	0	0	0	0	0	0	0	0.817452	0.817915	2.0447	3.13745	0.164611	0	0	1.70438
P04247	Mb	Myoglobin	20.2471	21.1172	14.5017	16.4779	25.9641	26.4567	6.61741	5.81812	12.621	16.8829	4.2414	4.44514	4.44422	2.76432	6.81102	7.30044	6.22252	7.80224	1.6349	1.63583	1.02235	2.09164	20.7941	8.43767	5.89079	1.59618
Q9Z2D8	Mbd3	Methyl-CpG-binding domain protein 3	0	0	0	0	0	0	0	0	0	0	0	0	0	0	0	0	0	0	0.817452	1.63583	1.02235	0	0	0	0	0.868909
P41317	Mbl2	Mannose-binding protein C	0	0	0	0	0	0	0	0	0	0	0	0	0	0	0	0	0	0	0	0	0	0	0	0	0	0
Q8CHK3	Mboat7	Lysophospholipid acyltransferase 7	0	0	0	0	0	0	0	0	0	0	0	0	0	0	0	0	0	0	0	0	0	0	0	0	0	0
P04370	Mbp	Myelin basic protein	0	0	0.887857	0.88803	0	1.08591	0	0	1.47903	0	0	1.08659	0	0	0	0	0	0	0	0	0	0	0.476966	0.427602	0	0
Q8R2Y2	Mcam	Cell surface glycoprotein MUC18	0	0	0	0	0	0	0	0	0	0	1.08501	0	0	0	0	0	0	0	0	0	1.02235	1.04582	0	0.180835	0	0.517043
Q8K5B2	Mcfd2	Multiple coagulation factor deficiency protein 2 homolog	0	0	0	0	0.98723	0	0	0	0.788814	0	0	0	0	0	0	0	0	0	2.45236	3.27166	6.13411	8.36655	0.164538	0.131469	0	5.05617
P25206	Mcm3	DNA replication licensing factor MCM3	0	0	0	0	0	0	0	0	0	0	0	0	0	0	0	0	0	0	0	0	0	0	0	0	0	0
P49717	Mcm4	DNA replication licensing factor MCM4	0	0	0	0	0	0	0	0	0	0	0	0	0	0	0	0	0	0	0	0	0	0	0	0	0	0
P97311	Mcm6	DNA replication licensing factor MCM6	0	0	0	0	0	0	0	0	0	0	0	0	0	0	0	0	0	0	0	0	1.02235	0	0	0	0	0.255588
Q61881	Mcm7	DNA replication licensing factor MCM7	0	0	0	0	0	0	1.08644	1.18335	0	0	0	0	0	0	0	0	0	0	0.817452	1.63583	1.02235	1.04582	0	0.378298	0	1.13036
P21812	Mcpt4	Mast cell protease 4	9.0865	7.4009	0.887857	0	7.70039	5.33083	6.61741	5.81812	3.74686	4.04796	6.31279	6.61831	0	0	0	0	0	0	2.45236	4.90749	2.0447	2.09164	5.06775	5.52691	0	2.87405
Q3UMR5	Mcu	Calcium uniporter protein, mitochondrial	0	0	0	0	0	0	0	0	0	0	0	0	0	0	0	0	0	0	0	0	0	0	0	0	0	0
P14152	Mdh1	Malate dehydrogenase, cytoplasmic	12.1483	10.5586	12.8246	15.4912	11.5506	11.6489	14.3213	15.0877	11.9308	12.0451	15.782	16.694	3.55538	5.42992	10.1672	14.6009	11.3586	11.0614	8.99197	8.17915	8.17882	6.27491	12.3703	14.3101	9.36222	7.90621
P08249	Mdh2	Malate dehydrogenase, mitochondrial	12.1483	14.8018	17.9544	17.3659	14.4136	14.8079	22.0251	19.7225	20.9036	21.622	25.2511	26.6708	10.7649	12.7356	16.9782	20.1255	21.6307	22.2216	22.0712	22.0837	28.6259	25.0996	15.2486	22.6992	17.4094	24.4701
P23804	Mdm2	E3 ubiquitin-protein ligase Mdm2	0	0	0	0.88803	0	0	0	0	0	0	0	0	0	0	0	0	0	0	0	0	0	0	0.148005	0	0	0
P06801	Me1	NADP-dependent malic enzyme	1.97533	1.08547	8.58261	6.41355	2.86297	1.08591	0	0	4.43708	4.8378	12.6256	14.422	0	0.888533	0	0	2.07417	1.08639	8.17452	5.7254	13.2906	10.4582	3.66764	6.05374	0.674849	9.41217
Q9Z2D6	Mecp2	Methyl-CpG-binding protein 2	0	0	0	0	0	0	0	0	0	0	0	0	0	0	0	0	0	0	0	0	0	0	0	0	0	0
Q91VH6	Memo1	Protein MEMO1	0	0	0	0	0	0	0	0	0	0	0	0	0	0	0	0	0	0	0	0	1.02235	1.04582	0	0	0	0.517043
Q3UI33	Metap2	Methionine aminopeptidase 2	0	0	0	0	0	0	0	0	0	0	0	0	0	0	0	0	0	0	0.817452	0	0	0	0	0	0	0.204363
Q8C6B0	Mettl7a1	MCG20149, isoform CRA_a	0	0	0	0	0	0	0	0	0	0	0	0	0	0	0	0	0	0	0.817452	0	0	0	0	0	0	0.204363
Q9D1H9	Mfap4	Microfibril-associated glycoprotein 4	0	0	1.67706	1.87473	0	1.08591	1.08644	1.18335	0.788814	0	0	0	0	0.888533	0	0	0.987702	2.17277	2.45236	2.45374	1.02235	2.09164	0.77295	0.509767	0.674835	2.00502
Q765H6	Mgat5b	Alpha-1,6-mannosylglycoprotein 6-beta-N-acetylglucosaminyltransferase B	0	0	0	0	0	0	0	0	0	0	0	0	0	0	0	0	0	0	0	0	0	0	0	0	0	0
A9XX86	Mgl2	MCG21506	0	0	0	0	0	0	0	0	0	0	0	0	0	0	0	0	0	0	0.817452	0.817915	1.02235	1.04582	0	0	0	0.925884
D3YYS6	Mgll	Monoglyceride lipase	0	1.08547	0	0	0	0	1.08644	3.45143	2.95805	3.25811	5.22778	3.35855	0	0	0	0	0	0	5.72217	4.08957	2.0447	2.09164	0.180911	3.22339	0	3.48702
E9QJW0	Mgst1	Microsomal glutathione S-transferase 1	0	0	1.67706	0	0	0	0	0	0	0	0	0	0	0	0	0	0	0	0	0.817915	0	0	0.27951	0	0	0.204479
Q9CPU4	Mgst3	Microsomal glutathione S-transferase 3	0	0	2.56492	4.53882	0	0	0	0	0	0	0	0	0	0	0	0	0	0	0.817452	0.817915	0	0	1.18396	0	0	0.408842
A0A1W2P711	Mia2	Melanoma inhibitory activity protein 2	0	0	0	0	0	0	0	0	0	0	0	0	0	0	0	0	0	0	0.817452	0	0	0	0	0	0	0.204363
Q8BI84	Mia3	Transport and Golgi organization protein 1 homolog	0	0	0	0	0	0	0	0	0	0	0	0	0	0	0	0	0	0	0	0	0	0	0	0	0	0
Q80SY4	Mib1	E3 ubiquitin-protein ligase MIB1	0	0	0	0	0	0	0	0	0	0	0	0	0	0	0	0	0	0	0	0	0	0	0	0	0	0
Q8R404	Micos13	MICOS complex subunit MIC13	0	0	0	0	0	0	0	0	0	0	0	0	0	0	0	0	0	0	0	0	1.02235	0	0	0	0	0.255588
Q8VCX5	Micu1	Calcium uptake protein 1, mitochondrial	0	0	0	0	0	0	0	0	0	0	0	0	0	0	0	0	0	0	0	0	0	0	0	0	0	0
Q9D279	Misp	Mitotic interactor and substrate of PLK1	0	0	0	0	0	0	0	0	0	0	0	0	0	0	0	0	0	0	0	0	0	0	0	0	0	0
Q6ZQI3	Mlec	Malectin	0	0	0	0	0	0	0	0	0.788814	0	0	0	0	0	0	0	0	0	0	0	0	0	0	0.131469	0	0
Q9R0S3	Mmp17	Matrix metalloproteinase-17	0	0	0	0	0	0	0	0	0	0	0	0	0	0	0	0	0	0	0	0.817915	0	0	0	0	0	0.204479
P41245	Mmp9	Matrix metalloproteinase-9	0	2.07225	0	1.87473	0	0	0	0	0.788814	0.789845	0	0	0.888845	1.77707	0	0	0	0	0	0	0	0	0.65783	0.26311	0.444318	0
Q80UM7	Mogs	Mannosyl-oligosaccharide glucosidase	0	0	0	0	0	0	0	0	0	0	0	0	0	0	0	0	0	0	0.817452	2.45374	0	1.04582	0	0	0	1.07925
P63030	Mpc1	Mitochondrial pyruvate carrier 1	0	0	0	0	0	0	0	0	0.788814	0	0	0	0	0	0	0	0	0	0	0	0	0	0	0.131469	0	0
Q9D023	Mpc2	Mitochondrial pyruvate carrier 2	0	0	0	0	0	0	0	0	0	0	0	0	0	0	0	0	0	0	0.817452	0.817915	0	0	0	0	0	0.408842
P11247	Mpo	Myeloperoxidase	0	0	0	0	0	0	0	0	0	0	0	0	16.9868	18.1656	3.35615	1.87444	0	0	0	0	0	0	0	0	6.73049	0
Q99J99	Mpst	3-mercaptopyruvate sulfurtransferase	0	0	0	0	0	1.08591	0	0	0.788814	0	1.08501	1.08659	0	0	0	0	0	0	2.45236	1.63583	2.0447	2.09164	0.180985	0.493402	0	2.05613
E9QK82	Mpz	Myelin protein P0	0	0	6.8069	5.52552	7.70039	6.31802	5.53097	4.63478	5.9161	5.62765	8.38417	6.61831	2.66653	2.76432	0	0	0.987702	2.17277	1.6349	2.45374	1.02235	2.09164	4.39181	6.11866	1.43189	1.80066
Q61830	Mrc1	Macrophage mannose receptor 1	0	0	4.24198	1.87473	0.98723	0	1.08644	0	4.43708	1.57969	0	1.08659	1.77769	0	0	0	4.14835	4.44431	11.4443	9.81498	7.15647	8.36655	1.18399	1.36497	1.72839	9.19558
Q64449	Mrc2	C-type mannose receptor 2	0	0	0	0	0	0	0	0	0	0	0	0	0	0	0	0	0	0	0	0.817915	0	1.04582	0	0	0	0.465933
Q7TNB4	Mro	Protein maestro	0	0	0	0	0	0	0	0	0	0	0	0	0	0	0	0	0	0	0	0.817915	0	0	0	0	0	0.204479
Q9DB15	Mrpl12	39S ribosomal protein L12, mitochondrial	0	0	1.67706	1.87473	0	0	0	0	0	0	0	0	0	0	0	0	0	0	0	0	0	0	0.591965	0	0	0
Q9D1B9	Mrpl28	39S ribosomal protein L28, mitochondrial	0	0	0	0	0	0	0	0	0	0	0	0	0	0	0	0	0	0	0	0.817915	0	0	0	0	0	0.204479
P26041	Msn	Moesin	3.06176	4.24318	1.67706	0	4.83742	3.15901	3.25932	3.45143	5.22589	5.62765	6.31279	3.35855	7.20952	9.97131	11.8453	12.8251	8.2967	11.0614	11.4443	11.4508	5.11176	6.27491	2.82974	4.53927	10.2015	8.57045
P00158	Mt-Cyb	Cytochrome b	0	0	1.67706	1.87473	0	0	0	0	0	0	0	0	0	0	0	0	0	0	0	0	0	0	0.591965	0	0	0
Q9CQ65	Mtap	S-methyl-5'-thioadenosine phosphorylase	0	0	0	0	0.98723	1.08591	1.08644	2.36669	0.788814	1.57969	1.08501	0	0	0	0	0	0	0	0	0	0	1.04582	0.345523	1.15111	0	0.261455
P03930	Mtatp8	ATP synthase protein 8	0	0	0	0	0	0	0	0	0	0	0	0	0	0	0	0	0	0	0	0	0	0	0	0	0	0
Q791V5	Mtch2	Mitochondrial carrier homolog 2	0	0	0	0	0	0	0	0	0	0	0	0	0	0	0	0	0	0	0.817452	0.817915	0	0	0	0	0	0.408842
P00405	Mtco2	Cytochrome c oxidase subunit 2	3.06176	5.32865	6.0177	3.65079	4.83742	4.24492	5.53097	5.81812	5.22589	5.62765	9.46918	7.80368	5.33307	4.54139	3.35615	1.87444	5.13605	5.5307	4.90471	8.17915	4.08941	7.32073	4.52354	6.57925	4.2953	6.1235
Q80WJ7	Mtdh	Protein LYRIC	0	0	0	0	0	0	0	0	0.788814	0.789845	0	0	0	0	0	0	0	0	0.817452	0.817915	0	1.04582	0	0.26311	0	0.670296
P03888	Mtnd1	NADH-ubiquinone oxidoreductase chain 1	0	0	0	0	0	0	0	0	0	0	0	0	0	0	0	0	0	0	0	0	0	0	0	0	0	0
P03911	Mtnd4	NADH-ubiquinone oxidoreductase chain 4	0	0	1.67706	1.87473	0	0	0	0	0.788814	0	0	0	0	0	0	0	0	0	0	0.817915	1.02235	0	0.591965	0.131469	0	0.460067
P03921	Mtnd5	NADH-ubiquinone oxidoreductase chain 5	0	0	0	0	0	0	0	0	0.788814	0	0	0	0	0	0	0	0	0	0.817452	0.817915	0	0	0	0.131469	0	0.408842
P62774	Mtpn	Myotrophin	0	0	0	0	0	0	0	0	0	0	0	1.08659	0	0	0	0	0.987702	1.08639	0.817452	1.63583	0	0	0	0.181098	0.345682	0.613321
Q9CZU3	Mtrex	Exosome RNA helicase MTR4	0	0	0	0	0	0	0	0	0	0	0	0	0	0	0	0	0	0	0	0	0	0	0	0	0	0
Q3UHD3	Mtus2	Microtubule-associated tumor suppressor candidate 2 homolog	0	0	0	0	0	0	0	0	0	0.789845	0	2.17318	0	0	0	0	0	0	0	0	0	0	0	0.493837	0	0
F7C846	Mtx1	Metaxin-1	0	0	0	0	0	0	0	0	0	0	0	0	0	0	0	0	0	0	0	0	0	0	0	0	0	0
O88441	Mtx2	Metaxin-2	0	0	0	0	0	0	0	0	0	0	0	0	0	0	0	0	0	0	0.817452	0	0	0	0	0	0	0.204363
Q6PZE0	Muc19	Mucin-19	0	0	0	0	0	0	0	0	0	0	0	0	0	0	0	0	0	0	0	0	0	0	0	0	0	0
P28665	Mug1	Murinoglobulin-1	1.97533	2.07225	3.45278	5.52552	1.87574	3.15901	2.17288	2.36669	2.95805	2.36954	7.3978	3.35855	104.785	104.353	52.5139	42.1255	42.2736	38.8137	1.6349	0	2.0447	0	3.0101	3.43725	64.1441	0.919902
A2CEL0	Mup1	Major urinary protein 1	0	0	0	0	0	0	0	0	0	0	0	0	0	0	0	0	0	0	0.817452	0	0	0	0	0	0	0.204363
P04938	Mup11	Major urinary protein 11	0	0	6.0177	4.53882	0	0	0	0	0	0	0	0	5.33307	6.31845	8.4891	10.9507	9.2844	8.88862	0	0	0	0	1.75942	0	8.21072	0
Q4FZE8	Mup22	Major urinary protein 1	0	0	0	0	0	0	0	0	0	0	0	0	0	0	0	0	0	0	1.6349	0	0	0	0	0	0	0.408726
P04939	Mup3	Major urinary protein 3	0	0	0.887857	0	0	1.08591	0	0	0	0	0	0	0.888845	0.888533	0	0	0	0	0	0	0	0	0.328961	0	0.29623	0
P11591	Mup5	Major urinary protein 5	0	0	0.887857	0	0.98723	0	0	0	0	0	0	0	0	0	1.67808	1.87444	0.987702	1.08639	0	0	0	0	0.312514	0	0.937767	0
E9Q3X0	Mvp	Major vault protein	0	0	0	0	0	0	0	0	0	0	0	0	0	0	0	0	0	0	6.53962	5.7254	4.08941	5.22909	0	0	0	5.39588
O35682	Myadm	Myeloid-associated differentiation marker	0	0	0	0	0	0	0	0	0	0	0	0	0	0	0	0	0	0	0.817452	0	0	0	0	0	0	0.204363
Q7TPV4	Mybbp1a	Myb-binding protein 1A	0	1.08547	0	0	0	0	1.08644	0	0.788814	0	0	0	0	0.888533	0	0	0	0	4.08726	2.45374	2.0447	7.32073	0.180911	0.312542	0.148089	3.97661
D3YU50	Mybpc1	Myosin-binding protein C, slow-type	9.0865	10.5586	23.8735	19.142	14.4136	11.6489	10.9632	4.63478	16.3679	18.4626	9.46918	7.80368	4.44422	4.54139	0	1.87444	6.22252	6.61709	11.4443	11.4508	10.2235	12.5498	14.7872	11.2836	3.94994	11.4171
Q5XKE0	Mybpc2	Myosin-binding protein C, fast-type	7.11118	7.4009	52.9754	56.6366	5.72593	7.40393	29.729	27.8087	14.8889	20.8322	28.3089	25.5842	2.66653	2.76432	0	1.87444	2.07417	4.44431	3.26981	5.7254	6.13411	8.36655	22.8757	24.5253	2.30396	5.87397
P70402	Mybph	Myosin-binding protein H	0.987663	1.08547	0.887857	1.87473	0.98723	2.0731	1.08644	2.36669	0.788814	0.789845	0	0	0	0	0	0	0.987702	1.08639	0.817452	0	0	0	1.31601	0.838632	0.345682	0.204363
Q5SX40	Myh1	Myosin-1	389.831	419.384	525.118	523.148	435.566	461.216	471.318	474.226	513.912	537.588	411.712	438.686	139.746	137.92	166.13	161.004	246.53	250.758	279.569	287.088	296.482	286.554	459.044	474.574	183.681	287.423
Q3UH59	Myh10	Myosin-10	0	0	0	0	0	0	0	0	0	0	0	0	0	0	0	0	0	0	8.17452	8.17915	6.13411	6.27491	0	0	0	7.19067
O08638	Myh11	Myosin-11	13.1359	13.7163	2.56492	0.88803	14.4136	11.6489	17.5806	13.9043	16.3679	12.0451	8.38417	8.89027	5.33307	5.42992	11.8453	9.17488	9.2844	11.0614	21.2538	21.2658	9.20117	7.32073	9.3946	12.8621	8.68815	14.7604
B1AR69	Myh13	Myosin, heavy polypeptide 13, skeletal muscle	70.7167	76.0812	122.919	128.764	78.8796	85.8856	95.8043	90.4275	87.1639	94.6827	67.172	76.6539	21.5298	21.8184	16.9782	23.7758	49.4839	48.7887	39.2377	43.3495	41.9164	49.1535	93.8744	85.3174	30.3958	43.4143
K3W4R2	Myh14	Myosin-14	5.03708	3.15772	0	0	1.87574	3.15901	4.44453	4.63478	3.74686	4.8378	3.15639	3.35855	0	3.65286	3.35615	3.65022	3.06188	2.17277	4.08726	4.90749	3.06706	3.13745	2.20492	4.02982	2.64898	3.79982
G3UW82	Myh2	MCG140437, isoform CRA_d	362.571	379.222	467.9	466.512	402.79	433.574	410.674	396.52	429.805	449.323	359.138	385.443	106.563	110.672	135.628	140.879	214.529	209.673	227.252	241.285	260.7	252.042	418.762	405.151	152.99	245.32
P13541	Myh3	Myosin-3	90.865	96.113	151.133	156.096	112.445	115.6	126.62	118.236	130.351	133.188	102.879	116.66	27.7517	26.3598	30.5015	27.426	75.2629	59.9488	49.8646	49.8928	48.0506	49.1535	120.375	121.322	41.2085	49.2404
Q5SX39	Myh4	Myosin-4	344.398	370.834	692.43	676.58	400.914	412.448	508.75	513.671	467.766	482.99	438.936	472.073	111.994	118.866	150.83	146.403	199.121	199.698	228.887	238.013	281.147	286.554	482.934	480.698	154.485	258.65
Q02566	Myh6	Myosin-6	0	0	0	0	0	0	0	0	0	0	0	0	0	0	0	0	0	0	54.7693	53.9824	61.3411	70.0698	0	0	0	60.0407
Q91Z83	Myh7	Myosin-7	75.7538	79.239	122.13	124.127	89.443	102.865	106.767	114.785	102.053	113.935	89.2667	96.6076	26.8629	26.3598	38.9906	32.9506	52.6445	64.3931	54.7693	53.9824	62.3635	71.1156	98.9262	103.902	40.3669	60.5577
A2AQP0	Myh7b	Myosin-7B	0	0	0	0	0	0	0	0	0	0	0	0	0	0	0	0	0	0	11.4443	8.99706	10.2235	12.5498	0	0	0	10.8037
P13542	Myh8	Myosin-8	262.62	269.393	371.42	378.893	279.781	297.934	314.87	324.632	307.637	320.973	272.042	303.257	83.2551	87.0762	118.65	109.803	151.612	156.44	160.221	166.037	190.158	193.476	310.007	307.235	117.806	177.473
Q8VDD5	Myh9	Myosin-9	52.5437	48.5499	5.12984	3.65079	37.5147	34.9466	48.4947	59.1674	51.3715	47.292	37.7781	36.6477	47.5038	50.8438	66.136	67.677	61.9289	61.0352	80.1103	77.7019	59.2964	55.4284	30.3892	46.7919	59.1875	68.1343
P05977	Myl1	Myosin light chain 1/3, skeletal muscle isoform	82.8649	73.9103	88.7857	98.5713	71.1792	80.5548	69.3346	75.3398	61.8233	66.6432	71.4134	80.0124	51.948	54.4967	93.2814	95.2017	80.4977	75.4545	55.5867	55.6182	64.4082	67.9782	82.6444	70.7611	75.1467	60.8978
Q6ZWQ9	Myl12a	MCG5400	6.02475	9.47315	0	0.88803	12.5378	12.7348	4.44453	4.63478	6.70492	5.62765	5.22778	6.61831	6.22191	8.19424	13.5233	14.6009	10.2721	9.97501	4.90471	7.36123	8.17882	8.36655	6.94308	5.54299	10.4646	7.20283
Q3THE2	Myl12b	Myosin regulatory light chain 12B	0	0	0	0	0	0	0	0	0	0	0	0	0	0	0	0	0	0	5.72217	4.08957	7.15647	9.41236	0	0	0	6.59514
E9Q8Y0	Myl2	Myosin regulatory light chain 2, ventricular/cardiac muscle isoform	0	0	0	0	0	0	0	0	0	0	0	0	0.888845	0	0	0	0	0	0	0	2.0447	2.09164	0	0	0.148141	1.03409
P09542	Myl3	Myosin light chain 3	6.02475	4.24318	4.24198	6.41355	3.8502	5.33083	4.44453	4.63478	3.74686	3.25811	3.15639	2.17318	1.77769	2.76432	3.35615	9.17488	4.14835	1.08639	4.90471	1.63583	5.11176	4.18327	5.01741	3.56898	3.71796	3.95889
P09541	Myl4	Myosin light chain 4	7.11118	5.32865	5.12984	5.52552	2.86297	3.15901	1.08644	2.36669	5.22589	5.62765	2.07138	2.17318	5.33307	4.54139	1.67808	0	7.21022	5.5307	3.26981	2.45374	2.0447	3.13745	4.85286	3.09187	4.04891	2.72643
A0A1W2P7Q9	Myl6	Myosin light polypeptide 6	11.0618	10.5586	3.45278	7.30158	12.5378	11.6489	12.1484	11.6362	8.97275	7.20734	10.4556	11.0634	11.6537	11.8471	16.9782	14.6009	11.3586	9.97501	15.5316	15.5404	18.4023	21.9622	9.42691	10.2473	12.7356	17.8591
Q8CI43	Myl6b	Myosin light chain 6B	5.03708	3.15772	1.67706	2.76276	3.8502	4.24492	1.08644	2.36669	2.95805	2.36954	3.15639	2.17318	3.55538	3.65286	0	0	3.06188	3.35792	1.6349	3.27166	1.02235	2.09164	3.45496	2.35172	2.27134	2.00514
Q9CQ19	Myl9	Myosin regulatory light polypeptide 9	4.04942	7.4009	1.67706	0	13.4263	11.6489	2.17288	4.63478	4.43708	4.8378	4.2414	4.44514	3.55538	5.42992	6.81102	7.30044	4.14835	5.5307	0	0	0	0	6.36709	4.12818	5.46263	0
B1B1A8	Mylk	Myosin light chain kinase, smooth muscle	0	0	0	0	1.87574	0	0	0	0	0	0	0	0	0	0	0	0	0	0	0	0	0	0.312623	0	0	0
P97457	Mylpf	Myosin regulatory light chain 2, skeletal muscle isoform	86.8156	87.7253	110.193	114.161	95.1689	96.4486	60.5444	61.4354	73.7541	77.0099	80.8826	75.5673	54.6146	59.9266	84.7923	80.5021	62.9166	64.3931	57.2217	62.1615	75.6541	69.024	98.4187	71.5323	67.8576	66.0153
Q9WTI7	Myo1c	Unconventional myosin-Ic	0.987663	1.08547	0.887857	1.87473	0.98723	0	3.25932	0	2.26784	0.789845	0	0	0	0	0	0	0.987702	0	2.45236	4.08957	2.0447	0	0.970491	1.05283	0.164617	2.14666
E9Q634	Myo1e	Unconventional myosin-Ie	0	0	0	0	0	0	0	0	0	0	0	0	0	0	0	0	0	0	0	0	0	0	0	0	0	0
Q8CG29	Myo1f	Myosin IF	0	0	0	0	0	0	0	0	0	0	0	0	0	0	0	0	0	0	0	0	0	0	0	0	0	0
A0A286YDF5	Myof	Myoferlin	0	0	0	0	0	0	0	0	0	0	0	0	0	0	0	0	0	0	1.6349	1.63583	0	0	0	0	0	0.817684
Q62234	Myom1	Myomesin-1	0.987663	3.15772	8.58261	10.9524	2.86297	1.08591	1.08644	1.18335	5.22589	3.25811	1.08501	1.08659	0	0	0	0	0.987702	0	2.45236	2.45374	3.06706	4.18327	4.60487	2.15423	0.164617	3.03911
Q14BI5	Myom2	Myomesin 2	10.0742	11.6441	42.7158	47.4603	19.251	14.8079	20.9387	24.3572	28.2987	25.67	21.0097	25.5842	0.888845	0.888533	0	0	0.987702	3.35792	13.0792	12.2687	12.2682	10.4582	24.3255	24.3098	1.0205	12.0186
A2ABU4	Myom3	Myomesin-3	0.987663	0	0.887857	0.88803	0	0	0	0	4.43708	2.36954	0	0	0	0	0	0	0	0	0.817452	2.45374	2.0447	1.04582	0.460592	1.13444	0	1.59043
Q9JIF9	Myot	Myotilin	0.987663	1.08547	0	0	0.98723	2.0731	0	0	0	0.789845	0	0	0	0	0	0	0	1.08639	0	0.817915	0	0	0.855576	0.131641	0.181065	0.204479
Q9JK37	Myoz1	Myozenin-1	5.03708	5.32865	11.9367	13.7151	9.57613	7.40393	4.44453	3.45143	3.74686	4.8378	8.38417	6.61831	0	0.888533	0	0	3.06188	1.08639	2.45236	0.817915	1.02235	0	8.83294	5.24718	0.839466	1.07316
Q9JJW5	Myoz2	Myozenin-2	0	0	0	0	0	0	0	0	0	0	0	0	0	0	0	0	0	0	0	0	0	0	0	0	0	0
E9QJU4	Myoz3	Myozenin-3	0	0	0.887857	1.87473	0.98723	1.08591	0	0	0	0.789845	0	1.08659	0	0	0	0	0	0	0	0	0	0	0.805954	0.312739	0	0
Q69Z66	Mysm1	Histone H2A deubiquitinase MYSM1	0	0	0	0	0	0	0	0	0	0	0	0	0	0	0	0	0	0	0	0	0	1.04582	0	0	0	0.261455
Q9D7V9	Naaa	N-acylethanolamine-hydrolyzing acid amidase	0	0	0	0	0	0	0	0	0.788814	0	0	0	0	0	0	0	0	0	0	0	0	0	0	0.131469	0	0
P70670	Naca	Nascent polypeptide-associated complex subunit alpha, muscle-specific form	5.03708	6.31543	0	0	6.71316	6.31802	4.44453	5.81812	2.95805	3.25811	3.15639	4.44514	1.77769	0.888533	3.35615	5.52466	3.06188	5.5307	5.72217	6.54332	7.15647	4.18327	4.06395	4.01339	3.3566	5.90131
Q9QWR8	Naga	Alpha-N-acetylgalactosaminidase	0	0	0	0	0	0	0	0	0	0	0	0	0	0	0	0	0	0	0	1.63583	0	1.04582	0	0	0	0.670412
Q9D997	Nagk	N-acetyl-D-glucosamine kinase	0	0	0	0	0	0	0	0	0	0	0	0	0	0	0	0	0	0	0	0.817915	1.02235	0	0	0	0	0.460067
Q8BJ48	Nagpa	N-acetylglucosamine-1-phosphodiester alpha-N-acetylglucosaminidase	0	0	0	0	0	0	0	0	0	0	0	0	0	0	0	0	0	0	0.817452	0	0	0	0	0	0	0.204363
Q99J77	Nans	Sialic acid synthase	0	0	0	0	0	0	0	0	0	0	0	0	0	0	0	0	0	0	0.817452	0	0	1.04582	0	0	0	0.465818
P28656	Nap1l1	Nucleosome assembly protein 1-like 1	0.987663	0	0	0	1.87574	1.08591	2.17288	3.45143	2.95805	2.36954	3.15639	2.17318	0.888845	0	0	0	2.07417	1.08639	9.80943	7.36123	10.2235	8.36655	0.658218	2.71358	0.674901	8.94018
B7ZNL2	Nap1l4	Nap1l4 protein	0	0	0	1.87473	0	0	0	0	0	0	1.08501	0	0	0	0	0	0	0	1.6349	2.45374	4.08941	4.18327	0.312455	0.180835	0	3.09033
Q9DB05	Napa	Alpha-soluble NSF attachment protein	0	0	0	0	0	0	0	0	0	0	0	0	0	0	0	0	0	0	1.6349	1.63583	1.02235	1.04582	0	0	0	1.33473
P28663	Napb	Beta-soluble NSF attachment protein	0	0	0	0	0	0	0	1.18335	1.47903	0.789845	0	0	0	0	0	0	0.987702	0	0	0	0	0	0	0.57537	0.164617	0
Q8BP47	Nars	Asparagine--tRNA ligase, cytoplasmic	0	0	0	0	0	0	0	0	2.26784	1.57969	0	0	0	0	0	0	0	1.08639	1.6349	1.63583	1.02235	1.04582	0	0.641255	0.181065	1.33473
B1AU75	Nasp	Nuclear autoantigenic sperm protein	5.03708	4.24318	0	0	3.8502	2.0731	5.53097	5.81812	0.788814	0	0	0	1.77769	0.888533	0	0	0	0	3.26981	2.45374	9.20117	7.32073	2.53393	2.02298	0.44437	5.56136
P50295	Nat2	Arylamine N-acetyltransferase 2	0	0	0	0	0	0	0	0	0	0	0	0	0	0	0	0	0	0	0	0	0	0	0	0	0	0
Q8K4Z3	Naxe	NAD(P)H-hydrate epimerase	0	0	0	0	0	0	0	0	0	0	1.08501	0	0	0	0	0	0	0	1.6349	1.63583	3.06706	3.13745	0	0.180835	0	2.36881
P13595	Ncam1	Neural cell adhesion molecule 1	0	0	0	0	0	0	0	0	0	0	0	0	0	0	0	0	0	0	0	0	0	0	0	0	0	0
A0A0A0MQ97	Nccrp1	F-box only protein 50	0	0	0	0	0	0	0	0	0	0	0	0	0	0	0	0	0	0	0	0	0	0	0	0	0	0
Q8BLF1	Nceh1	Neutral cholesterol ester hydrolase 1	0	0	0	0	0	0	0	0	0	0	0	0	0	0	0	0	0	0	0	0.817915	0	0	0	0	0	0.204479
O70145	Ncf2	Neutrophil cytosol factor 2	0	0	0	0	0	0	0	0	0	0	0	0	0.888845	0	0	0	0	0	0	0	0	0	0	0	0.148141	0
P97369	Ncf4	Neutrophil cytosol factor 4	0	0	0	0	0	0	0	0	0	0	0	0	0.888845	0.888533	0	0	0	0	0	0	0	0	0	0	0.29623	0
P09405	Ncl	Nucleolin	17.1853	19.045	0.887857	0.88803	13.4263	12.7348	5.53097	5.81812	3.74686	4.04796	1.08501	0	1.77769	0	1.67808	1.87444	4.14835	2.17277	4.08726	3.27166	2.0447	5.22909	10.6945	3.37149	1.94189	3.65818
Q8VCM8	Ncln	Nicalin	0	0	0	0	0	0	0	0	0	0	0	0	0	0	0	0	0	0	0.817452	0.817915	0	0	0	0	0	0.408842
P57716	Ncstn	Nicastrin	0	0	0	0	0	0	0	0	0	0	0	0	0	0	0	0	0	0	0.817452	2.45374	2.0447	1.04582	0	0	0	1.59043
Q9ERR1	Ndel1	Nuclear distribution protein nudE-like 1	0	0	0	0	0	0	0	0	0	0	0	0	0	0	0	0	0	0	0.817452	0	0	0	0	0	0	0.204363
Q62433	Ndrg1	Protein NDRG1	0	0	0.887857	0	0.98723	0	1.08644	0	1.47903	0.789845	0	0	1.77769	1.77707	0	0	0	1.08639	1.6349	0.817915	1.02235	0	0.312514	0.559218	0.773524	0.868793
Q9QYG0	Ndrg2	Protein NDRG2	1.97533	2.07225	6.0177	8.18961	1.87574	2.0731	1.08644	2.36669	2.26784	4.04796	3.15639	2.17318	0.888845	0	0	0	0.987702	1.08639	1.6349	0.817915	2.0447	1.04582	3.70062	2.51642	0.493822	1.38584
Q99LC3	Ndufa10	NADH dehydrogenase [ubiquinone] 1 alpha subcomplex subunit 10, mitochondrial	3.06176	3.15772	0.887857	0.88803	3.8502	2.0731	4.44453	1.18335	3.74686	3.25811	2.07138	2.17318	0	0	0	0	3.06188	1.08639	3.26981	1.63583	4.08941	3.13745	2.31978	2.8129	0.691377	3.03313
Q9ERS2	Ndufa13	NADH dehydrogenase [ubiquinone] 1 alpha subcomplex subunit 13	0	0	0	0	0	0	0	0	0	0	1.08501	0	0	0	0	0	0	0	1.6349	0.817915	1.02235	1.04582	0	0.180835	0	1.13025
D3Z670	Ndufa3	NADH dehydrogenase [ubiquinone] 1 alpha subcomplex subunit 3	0	0	0	0	0	0	0	0	0	0	0	0	0	0	0	0	0	0	0	0	0	0	0	0	0	0
Q62425	Ndufa4	Cytochrome c oxidase subunit NDUFA4	3.06176	3.15772	6.0177	6.41355	4.83742	4.24492	3.25932	3.45143	3.74686	3.25811	5.22778	5.53172	0.888845	1.77707	3.35615	1.87444	3.06188	5.5307	2.45236	3.27166	1.02235	1.04582	4.62218	4.0792	2.74818	1.94805
Q9CPP6	Ndufa5	NADH dehydrogenase [ubiquinone] 1 alpha subcomplex subunit 5	0	0	0	0	0	0	0	0	0	0.789845	0	0	0	0	0	0	0	0	0.817452	1.63583	1.02235	1.04582	0	0.131641	0	1.13036
Q9CQZ5	Ndufa6	NADH dehydrogenase [ubiquinone] 1 alpha subcomplex subunit 6	0	0	0	0	0	0	0	0	0	0	0	0	0	0	0	0	0	0	0	0.817915	0	0	0	0	0	0.204479
Q9DCJ5	Ndufa8	NADH dehydrogenase [ubiquinone] 1 alpha subcomplex subunit 8	0	0	0	0	0	0	0	0	0	0	0	0	0	0	0	0	0	0	0.817452	0.817915	0	0	0	0	0	0.408842
Q9DC69	Ndufa9	NADH dehydrogenase [ubiquinone] 1 alpha subcomplex subunit 9, mitochondrial	0	0	2.56492	2.76276	0.98723	0	0	0	2.95805	4.04796	2.07138	2.17318	0	0	0	0	0	0	5.72217	4.08957	6.13411	4.18327	1.05248	1.87509	0	5.03228
Q9DCS9	Ndufb10	NADH dehydrogenase [ubiquinone] 1 beta subcomplex subunit 10	0	0	0.887857	0.88803	0	0	0	0	0	0	0	0	0	0	0	0	0	0	2.45236	4.08957	2.0447	4.18327	0.295981	0	0	3.19248
Q9CQC7	Ndufb4	NADH dehydrogenase [ubiquinone] 1 beta subcomplex subunit 4	0	0	0	0	0	0	0	0	0	0	0	0	0	0	0	0	0	0	0	0	0	0	0	0	0	0
Q3UIU2	Ndufb6	NADH dehydrogenase [ubiquinone] 1 beta subcomplex subunit 6	0	0	0.887857	0.88803	0	0	0	0	0	0	0	0	0	0	0	0	0	0	0	0	0	0	0.295981	0	0	0
Q9CR61	Ndufb7	NADH dehydrogenase [ubiquinone] 1 beta subcomplex subunit 7	0	0	0	0	0	0	0	0	0	0	0	0	0	0	0	0	0	0	0.817452	0	0	0	0	0	0	0.204363
Q9D6J5	Ndufb8	NADH dehydrogenase [ubiquinone] 1 beta subcomplex subunit 8, mitochondrial	0	0	0.887857	0	0	0	0	0	0.788814	0	0	0	0	0	0	0	0	0	0	0.817915	0	0	0.147976	0.131469	0	0.204479
Q9CQ54	Ndufc2	NADH dehydrogenase [ubiquinone] 1 subunit C2	0	0	0	0	0	0	0	0	0	0	0	0	0	0	0	0	0.987702	0	0.817452	0	0	0	0	0	0.164617	0.204363
Q91VD9	Ndufs1	NADH-ubiquinone oxidoreductase 75 kDa subunit, mitochondrial	1.97533	2.07225	5.12984	4.53882	0.98723	1.08591	2.17288	1.18335	5.22589	2.36954	3.15639	4.44514	0	0	0	0	2.07417	2.17277	7.35707	12.2687	7.15647	11.504	2.63156	3.0922	0.707825	9.57156
Q91WD5	Ndufs2	NADH dehydrogenase [ubiquinone] iron-sulfur protein 2, mitochondrial	0	0	1.67706	0	0	0	0	0	0.788814	0.789845	0	1.08659	0	0	0	0	0	0	0	1.63583	1.02235	0	0.27951	0.444208	0	0.664546
Q9DCT2	Ndufs3	NADH dehydrogenase [ubiquinone] iron-sulfur protein 3, mitochondrial	1.97533	1.08547	5.12984	6.41355	1.87574	1.08591	2.17288	2.36669	2.95805	4.8378	4.2414	3.35855	0	0	0	0	2.07417	2.17277	4.08726	3.27166	2.0447	3.13745	2.92764	3.32256	0.707825	3.13527
E9QPX3	Ndufs4	NADH dehydrogenase [ubiquinone] iron-sulfur protein 4, mitochondrial	0.987663	0	0	0	0	1.08591	0	0	0	0	0	0	0	0	0	0	0	0	0	0.817915	0	1.04582	0.345596	0	0	0.465933
Q9DC70	Ndufs7	NADH dehydrogenase [ubiquinone] iron-sulfur protein 7, mitochondrial	0.987663	0	0.887857	0.88803	0	1.08591	1.08644	1.18335	0	0.789845	0	1.08659	0	0	0	0	0	0	0	0	0	0	0.641577	0.691037	0	0
Q8K3J1	Ndufs8	NADH dehydrogenase [ubiquinone] iron-sulfur protein 8, mitochondrial	0	0	1.67706	2.76276	0	0	0	0	0	0	0	0	0	0	0	0	0	0	2.45236	2.45374	3.06706	2.09164	0.73997	0	0	2.5162
Q91YT0	Ndufv1	NADH dehydrogenase [ubiquinone] flavoprotein 1, mitochondrial	0.987663	1.08547	0.887857	0.88803	0	0	1.08644	1.18335	2.26784	1.57969	2.07138	2.17318	0	0	0	0	0	0	0.817452	1.63583	0	0	0.641502	1.72698	0	0.613321
Q9D6J6	Ndufv2	NADH dehydrogenase [ubiquinone] flavoprotein 2, mitochondrial	0.987663	1.08547	1.67706	0	1.87574	1.08591	1.08644	2.36669	0.788814	0.789845	2.07138	2.17318	1.77769	0.888533	0	0	0.987702	0	4.90471	5.7254	3.06706	4.18327	1.11864	1.54606	0.608987	4.47011
E9Q1W3	Neb	Nebulin	4.04942	4.24318	15.3895	11.8404	12.5378	6.31802	7.70385	5.81812	26.0308	25.67	8.38417	5.53172	0	0	0	0	0	0	0	0	0	1.04582	9.06306	13.1898	0	0.261455
P46935	Nedd4	E3 ubiquitin-protein ligase NEDD4	0	0	0	0	0	0	0	0	0	0	0	0	0	0	0	0	0	0	4.08726	4.08957	1.02235	1.04582	0	0	0	2.56125
P29595	Nedd8	NEDD8	0	0	0	1.87473	0	0	0	0	0	0	0	0	0	0	0	0	0	0	2.45236	2.45374	2.0447	2.09164	0.312455	0	0	2.26061
A0A0R4J212	Nedd9	Enhancer of filamentation 1	0	0	0	0	0	0	0	0	0	0	0	0	0	0	0	0	0	0	0	0	0	0	0	0	0	0
P08551	Nefl	Neurofilament light polypeptide	1.97533	2.07225	3.45278	3.65079	2.86297	4.24492	2.17288	1.18335	2.95805	4.04796	3.15639	2.17318	0	0.888533	3.35615	3.65022	3.06188	2.17277	0	0.817915	1.02235	1.04582	3.04317	2.6153	2.18826	0.721521
A0A0R4J036	Nefm	Neurofilament 3, medium	1.97533	2.07225	1.67706	1.87473	1.87574	2.0731	2.17288	1.18335	2.26784	2.36954	4.2414	2.17318	0	0.888533	3.35615	3.65022	3.06188	2.17277	0	0	1.02235	1.04582	1.9247	2.40136	2.18826	0.517043
Q9CQ45	Nenf	Neudesin	0	0	0	0	0	0	0	0	0	0	0	0	0	0	0	0	0	0	0.817452	0	0	0	0	0	0	0.204363
E9Q0I0	Neu2	Sialidase-2	0	0	0.887857	0.88803	0	0	0	0	0	0	0	0	0	0	0	0	0	0	0	0	0	0	0.295981	0	0	0
Q9WTK5	Nfkb2	Nuclear factor NF-kappa-B p100 subunit	0	0	0	0	0	0	0	0	0	0	0	0	0	0	0	0	0	0	0	0	2.0447	0	0	0	0	0.511176
Q9Z1J3	Nfs1	Cysteine desulfurase, mitochondrial	0	0	0	0	0	0	0	0	0	0	0	0	0	0	0	0	0	0	0	0	0	0	0	0	0	0
O08692	Ngp	Neutrophilic granule protein	0.987663	2.07225	0	0	0	0	1.08644	1.18335	0	0	0	0	16.098	18.1656	13.5233	12.8251	6.22252	5.5307	0	0	4.08941	4.18327	0.509986	0.378298	12.0609	2.06817
P10493	Nid1	Nidogen-1	0.987663	1.08547	0	0	0	1.08591	0	0	0.788814	0.789845	1.08501	1.08659	0	0	0	0	0.987702	1.08639	1.6349	0.817915	1.02235	1.04582	0.526506	0.625043	0.345682	1.13025
O88322	Nid2	Nidogen-2	0	0	0	0	1.87574	0	0	0	0	0	0	0	0	0	0	0	0	0	0	0.817915	1.02235	0	0.312623	0	0	0.460067
Q9EQ80	Nif3l1	NIF3-like protein 1	0	0	0	0	0	0	0	0	0	0	0	0	0	0	0	0	0	0	0	0	0	0	0	0	0	0
D3YW25	Ninj1	Ninjurin 1, isoform CRA_a	0	0	0	0	0	0	0	0	0	0	0	0	0	0	0	0	0	0	0.817452	0	0	0	0	0	0	0.204363
O55126	Nipsnap2	Protein NipSnap homolog 2	0	0	5.12984	4.53882	0	0	0	0	2.26784	3.25811	0	0	0	0	0	0	0.987702	0	4.08726	0	1.02235	1.04582	1.61144	0.920992	0.164617	1.53886
Q91YP2	Nln	Neurolysin, mitochondrial	0	0	0	0	0	0	0	0	0	0	0	0	0	0	0	0	0	0	0	0	1.02235	1.04582	0	0	0	0.517043
P15532	Nme1	Nucleoside diphosphate kinase A	8.09884	7.4009	2.56492	5.52552	5.72593	6.31802	8.79029	7.00147	6.70492	7.20734	4.2414	4.44514	8.98721	9.08278	11.8453	10.9507	6.22252	8.88862	4.90471	3.27166	7.15647	5.22909	5.93902	6.39843	9.32951	5.14048
E9PZF0	Nme2	Nucleoside diphosphate kinase	15.1112	12.6309	12.8246	13.7151	15.4008	15.8938	12.1484	13.9043	14.1986	15.2045	11.5406	8.89027	15.2091	11.8471	18.6563	18.2511	18.5688	21.0364	0	0	0	0	14.2627	12.6478	17.2615	0
O70310	Nmt1	Glycylpeptide N-tetradecanoyltransferase 1	0	0	0	0	0	0	0	0	0	0	0	0	0	0	0	0	0	0	0.817452	0	2.0447	1.04582	0	0	0	0.976994
Q61941	Nnt	NAD(P) transhydrogenase, mitochondrial	0	0	0	0	0	0	0	0	0	0	0	0	0	0	0	0	0	0	0	0	0	0	0	0	0	0
Q8BW10	Nob1	RNA-binding protein NOB1	0	0	0	0	0	0	0	0	0	0	0	0	0	0	0	0	0	0	0	0	1.02235	0	0	0	0	0.255588
Q8VIH1	Nobox	Homeobox protein NOBOX	0	0	0	0	0	0	0	0	0	0	0	0	0	0	0	0	0	0	0	0	0	0	0	0	0	0
Q9D1X0	Nol3	Nucleolar protein 3	0	1.08547	0	0	0	0	0	0	0.788814	0	0	1.08659	0	0	0	0	0	0	0	0	0	0	0.180911	0.312567	0	0
Q3UH85	Nol4l	Nucleolar protein 4-like	0	0	0	0	0	0	0	0	0	0	0	0	0	0	0	0	0	0	0	0	0	0	0	0	0	0
Q6GQT9	Nomo1	Nodal modulator 1	0	0	0	0	0	0	0	0	0	0	0	0	0	0	0	0	0	0	0.817452	0	0	0	0	0	0	0.204363
Q99K48	Nono	Non-POU domain-containing octamer-binding protein	0.987663	0	0	0	0	0	0	1.18335	0	0	0	0	0	0	0	0	0	0	0.817452	0.817915	1.02235	1.04582	0.164611	0.197225	0	0.925884
Q9D6Z1	Nop56	Nucleolar protein 56	0	0	0	0	0	0	0	0	0	0	0	0	0	0	0	0	0	0	0.817452	0.817915	1.02235	1.04582	0	0	0	0.925884
Q6DFW4	Nop58	Nucleolar protein 58	0	0	0	0	0	0	0	0	0	0	0	0	0	0	0	0	0	0	2.45236	1.63583	0	2.09164	0	0	0	1.54496
Q6NSR8	Npepl1	Probable aminopeptidase NPEPL1	0	0	0	0	0	0	0	0	0	0	0	0	0	0	0	0	0	0	0	0	0	1.04582	0	0	0	0.261455
Q11011	Npepps	Puromycin-sensitive aminopeptidase	0	0	0	0	0	1.08591	1.08644	0	0.788814	0.789845	1.08501	0	0	0.888533	0	0	0.987702	0	1.6349	2.45374	0	4.18327	0.180985	0.625018	0.312706	2.06798
Q9DCJ9	Npl	N-acetylneuraminate lyase	1.97533	2.07225	0.887857	0	0	1.08591	0	0	0.788814	1.57969	1.08501	0	2.66653	1.77707	1.67808	0	2.07417	2.17277	1.6349	0.817915	5.11176	3.13745	1.00356	0.575586	1.7281	2.67551
Q61937	Npm1	Nucleophosmin	17.1853	17.9595	2.56492	1.87473	17.2765	20.1387	20.9387	23.1739	10.4518	11.2553	12.6256	11.0634	3.55538	4.54139	11.8453	9.17488	15.5069	13.3329	13.8967	18.812	21.4694	20.9164	12.8333	14.9181	9.65946	18.7736
P97300	Nptn	Neuroplastin	0	0	0	0	0	0	0	0	0	0	0	0	0	0	0	0	0	0	0	0.817915	1.02235	0	0	0	0	0.460067
O35627	Nr1i3	Nuclear receptor subfamily 1 group I member 3	0	0	0	0	0	0	0	0	0	0	0	0	0	0	0	0	0	0	0	0	0	0	0	0	0	0
A2A9Q2	Nrd1	Nardilysin, N-arginine dibasic convertase, NRD convertase 1	0	0	0	0	0	0	0	0	0	0	0	0	0	0	0	0	0	0	1.6349	0	0	0	0	0	0	0.408726
B1B0C9	Nrk	Nik-related protein kinase	0	0	0	0	0	0	1.08644	0	0	0	0	0	0	0	0	0	0	0	3.26981	2.45374	6.13411	5.22909	0	0.181073	0	4.27169
H3BK93	Nrxn1	Neurexin-1 (Fragment)	0	0	0	0	0	0	0	0	0	0	0	0	0	0	0	0	0	0	0	0	0	0	0	0	0	0
Q9R1J0	Nsdhl	Sterol-4-alpha-carboxylate 3-dehydrogenase, decarboxylating	0	0	0	0	0	0	0	0	0	0	0	0	0	0	0	0	0	0	0	0.817915	1.02235	1.04582	0	0	0	0.721521
Q9CZ44	Nsfl1c	NSFL1 cofactor p47	1.97533	1.08547	0	0	1.87574	1.08591	1.08644	1.18335	0.788814	1.57969	1.08501	1.08659	0	0	0	0	0	0	1.6349	3.27166	3.06706	2.09164	1.00374	1.13498	0	2.51631
Q9JM14	Nt5c	5'(3')-deoxyribonucleotidase, cytosolic type	0.987663	0	0	0	0	0	0	0	0.788814	0	0	0	0	0	0	0	0	0	0	0	1.02235	3.13745	0.164611	0.131469	0	1.03995
E9Q9M1	Nt5c2	Cytosolic purine 5'-nucleotidase	0	0	0	0	0	0	0	0	0	0	0	0	0	0	0	0	0	0	0	0	0	0	0	0	0	0
Q02819	Nucb1	Nucleobindin-1	3.06176	2.07225	1.67706	0	0.98723	2.0731	1.08644	1.18335	3.74686	4.8378	2.07138	5.53172	0.888845	0.888533	8.4891	1.87444	7.21022	4.44431	5.72217	6.54332	11.2459	8.36655	1.64523	3.07626	3.96591	7.96948
P81117	Nucb2	Nucleobindin-2	0.987663	2.07225	0.887857	0	0	1.08591	0	1.18335	0.788814	1.57969	1.08501	2.17318	0	0.888533	8.4891	3.65022	3.06188	2.17277	2.45236	1.63583	5.11176	4.18327	0.838947	1.13501	3.04375	3.34581
O35685	Nudc	Nuclear migration protein nudC	0.987663	1.08547	0	0	0	0	0	1.18335	0	0	0	0	0	0	0	0	0	0	0	0	0	0	0.345521	0.197225	0	0
Q9CQF3	Nudt21	Cleavage and polyadenylation specificity factor subunit 5	0	0	0	0	0	0	0	0	0	0	0	0	0	0	0	0	0	0	0.817452	0.817915	1.02235	2.09164	0	0	0	1.18734
E9Q7G0	Numa1	Nuclear mitotic apparatus protein 1	0.987663	0	0	0	0	0	0	0	0.788814	0	1.08501	0	0	0	0	0	0	0	0.817452	0.817915	1.02235	1.04582	0.164611	0.312304	0	0.925884
Q99P88	Nup155	Nuclear pore complex protein Nup155	0	0	0	0	0	0	0	0	0	0	0	0	0	0	0	0	0	0	0	0	0	0	0	0	0	0
A0A0J9YUD5	Nup205	Nucleoporin 205	0	0	0	0	0	0	0	0	0	0	0	0	0	0	0	0	0	0	0	0	0	0	0	0	0	0
Q63850	Nup62	Nuclear pore glycoprotein p62	0	0	0	0	0	0	0	1.18335	0	0	0	0	0	0	0	0	0	0	1.6349	0.817915	3.06706	2.09164	0	0.197225	0	1.90288
Q8R480	Nup85	Nuclear pore complex protein Nup85	0	0	0	0	0	0	0	0	0	0	0	0	0	0	0	0	0	0	0.817452	0	0	0	0	0	0	0.204363
P61971	Nutf2	Nuclear transport factor 2	0.987663	0	0.887857	0	0.98723	1.08591	0	1.18335	1.47903	1.57969	0	0	0	0	0	0	0	0	0.817452	0	1.02235	1.04582	0.65811	0.707011	0	0.721406
Q6P5U7	Nwd2	NACHT and WD repeat domain-containing protein 2	0	0	0	0	0	0	0	0	0	0	0	0	0	0	0	0	0	0	0	0	0	0	0	0	0	0
Q99JX7	Nxf1	Nuclear RNA export factor 1	0	0	0	0	0	0	0	0	0	0	0	0	0	0	0	0	0	0	0	0	0	0	0	0	0	0
Q5DTZ0	Nynrin	Protein NYNRIN	0	0	0	0	0	0	0	0	0	0	0	0	0	0	0	0	0	0	0	0	1.02235	0	0	0	0	0.255588
P29758	Oat	Ornithine aminotransferase, mitochondrial	0	0	0	0	0	0	0	0	0	0	0	0	0	0	0	0	0	0	6.53962	5.7254	4.08941	6.27491	0	0	0	5.65734
Q9D3H2	Obp1a	Odorant-binding protein 1a	1.97533	4.24318	6.0177	7.30158	5.72593	7.40393	1.08644	0	0.788814	0.789845	0	0	0.888845	4.54139	1.67808	0	0.987702	0	0	0	0	0	5.44461	0.444183	1.34934	0
A2AEP0	Obp1b	Odorant-binding protein 1b	5.03708	5.32865	0	0	6.71316	6.31802	0	0	0	0	0	0	0	0.888533	0	0	0	0	0	0	0	0	3.89949	0	0.148089	0
Q8K1H9	Obp2a	Odorant-binding protein 2a	0	0	0	0	0.98723	0	0	0	0	0	0	0	1.77769	1.77707	0	0	0	0	0	0	0	0	0.164538	0	0.592459	0
A2AAJ9	Obscn	Obscurin	0	0	0.887857	1.87473	0	0	0	0	0	0	0	0	0	0	0	0	0	0	0	0	0	0	0.460431	0	0	0
Q8BGX4	Ofcc1	Orofacial cleft 1 candidate gene 1 protein homolog	0	0	0	0	0	0	0	0	0	1.57969	0	0	0	0	0	0	0	0	0	0	0	0	0	0.263282	0	0
Q9EQQ9	Oga	Protein O-GlcNAcase	0	0	0	0	0	0	0	0	0	0	0	0	0	0	0	0	0	0	0	0	1.02235	0	0	0	0	0.255588
Q60597	Ogdh	2-oxoglutarate dehydrogenase, mitochondrial	0.987663	2.07225	6.8069	5.52552	2.86297	1.08591	4.44453	4.63478	2.95805	5.62765	7.3978	6.61831	0.888845	3.65286	1.67808	0	4.14835	1.08639	17.1665	19.63	14.3129	19.8705	3.22354	5.28019	1.90909	17.745
E9Q7L0	Ogdhl	Oxoglutarate dehydrogenase-like	0	0	0	0	0	0	0	0	0	0	0	0	0	0	0	0	0	0	1.6349	3.27166	1.02235	1.04582	0	0	0	1.74368
Q62000	Ogn	Mimecan	22.2224	17.9595	12.8246	12.8271	24.9769	28.6285	14.3213	12.721	10.4518	11.2553	10.4556	7.80368	9.87605	9.08278	8.4891	3.65022	9.2844	7.80224	25.341	24.5374	33.7376	29.2829	19.9065	11.1681	8.0308	28.2248
Q9CZ30	Ola1	Obg-like ATPase 1	0	0	0	0	0	0	0	0	0	0	0	0	0	0	0	0	0	0	2.45236	2.45374	1.02235	1.04582	0	0	0	1.74357
D3YYD0	Olfm4	Olfactomedin-4	0	0	0	0	0	0	0	0	0	0	0	0	0	0	0	0	0	0	0	0	0	0	0	0	0	0
A0A2I3BRX0	Olfr104-ps	Olfactory receptor	0	0	0	0	0	0	0	0	0	0	0	0	0	0	0	0	0	0	0	0	0	0	0	0	0	0
Q8VGN4	Olfr48	Olfactory receptor	0	0	0	0	0	0	0	0	0	0	0	0	0	0	0	0	0	0	0	0	0	0	0	0	0	0
A0A2I3BPE8	Olfr592	Olfactory receptor	0	0	0	0	0	0	0	0	0	0	0	0	0	0	0	0	0	0	0	0	0	0	0	0	0	0
Q9EQ86	Olfr959	Odorant receptor M34	0	0	0	0	0	0	0	0	0	0	0	0	0	0	0	0	0	0	0	0	0	0	0	0	0	0
Q8K010	Oplah	5-oxoprolinase	0	0	0	0	0	1.08591	2.17288	1.18335	0	0	0	0	0	0	0	0	0	0	1.6349	1.63583	1.02235	0	0.180985	0.559371	0	1.07327
Q60590	Orm1	Alpha-1-acid glycoprotein 1	1.97533	3.15772	39.263	42.9214	2.86297	4.24492	1.08644	4.63478	5.9161	4.8378	5.22778	2.17318	91.3535	98.0348	44.0249	49.4259	17.5811	16.6909	0	0	0	0	15.7376	3.97935	52.8518	0
P07361	Orm2	Alpha-1-acid glycoprotein 2	0.987663	1.08547	42.7158	42.9214	0.98723	2.0731	1.08644	3.45143	4.43708	2.36954	2.07138	1.08659	74.3667	79.8692	38.9906	45.7757	14.4204	14.4193	0	0	0	0	15.1284	2.41708	44.6403	0
Q8BWU5	Osgep	Probable tRNA N6-adenosine threonylcarbamoyltransferase	0	0	0	0	0	0	0	0	0	0	0	0	0	0	0	0	0	0	0	0	0	0	0	0	0	0
Q62422	Ostf1	Osteoclast-stimulating factor 1	0	0	0	0	0	0	0	0	0	0	0	0	1.77769	0.888533	0	0	0	0	1.6349	1.63583	2.0447	1.04582	0	0	0.44437	1.59031
Q7TQI3	Otub1	Ubiquitin thioesterase OTUB1	0.987663	1.08547	1.67706	0.88803	0.98723	0	1.08644	0	1.47903	0.789845	1.08501	1.08659	0	0.888533	0	0	0	1.08639	0.817452	0.817915	2.0447	2.09164	0.937575	0.921152	0.329153	1.44293
Q9D0K2	Oxct1	Succinyl-CoA:3-ketoacid coenzyme A transferase 1, mitochondrial	3.06176	3.15772	0	0	2.86297	2.0731	1.08644	1.18335	1.47903	4.04796	2.07138	1.08659	0.888845	0	0	0	0.987702	2.17277	7.35707	7.36123	12.2682	11.504	1.85926	1.82579	0.674887	9.62263
Q8CG70	P3h3	Prolyl 3-hydroxylase 3	0	0	0	0	0	0	0	0	0	0	0	0	0	0	0	0	0	0	0	0.817915	0	0	0	0	0	0.204479
Q60715	P4ha1	Prolyl 4-hydroxylase subunit alpha-1	0	0	0	0	0	0	0	0	0	0	0	0	0	0	0	0	0	0	0.817452	3.27166	1.02235	1.04582	0	0	0	1.53932
Q5SX75	P4ha2	Procollagen-proline, 2-oxoglutarate 4-dioxygenase (Proline 4-hydroxylase), alpha II polypeptide, isoform CRA_f	0	0	0	0.88803	0	0	0	0	0	0	0	0	0	0	0	0	0	0	0	0	0	0	0.148005	0	0	0
P09103	P4hb	Protein disulfide-isomerase	27.2595	23.2882	16.1787	21.0167	18.2637	21.2246	23.1115	25.5406	25.3406	26.4598	28.3089	30.0294	18.7645	20.8312	59.325	49.4259	36.1499	36.6409	49.8646	45.8032	48.0506	49.1535	21.2052	26.4651	36.8562	48.218
P50580	Pa2g4	Proliferation-associated protein 2G4	0	0	0	0	0	0	0	1.18335	0	0	0	0	0	0	0	0	0.987702	1.08639	1.6349	0	0	0	0	0.197225	0.345682	0.408726
P29341	Pabpc1	Polyadenylate-binding protein 1	3.06176	4.24318	1.67706	0	2.86297	4.24492	4.44453	5.81812	2.26784	4.04796	2.07138	1.08659	1.77769	1.77707	3.35615	5.52466	5.13605	4.44431	6.53962	6.54332	7.15647	7.32073	2.68165	3.2894	3.66932	6.89003
D3Z5F7	Pabpn1	Predicted gene 20521	0	0	0	0	0	0	0	0	0	0	0	0	0	0	0	0	0	0	0	0	0	0	0	0	0	0
Q9WVE8	Pacsin2	Protein kinase C and casein kinase substrate in neurons protein 2	0	0	0	0	0	0	0	0	0	0	0	0	0	0	0	0	0	0	0.817452	0	0	0	0	0	0	0.204363
Q99JB8	Pacsin3	Protein kinase C and casein kinase II substrate protein 3	0	0	0.887857	0	0	0	0	0	0	0	0	0	0	0	0	0	0	0	0	0	0	0	0.147976	0	0	0
Q9Z185	Padi1	Protein-arginine deiminase type-1	0	0	0	0	0	0	0	0	0	0	0	0	0	0	0	0	0	0	0.817452	0	0	0	0	0	0	0.204363
Q9Z184	Padi3	Protein-arginine deiminase type-3	3.06176	2.07225	0	0	0	1.08591	0	0	2.95805	2.36954	0	0	0	0	0	0	0	0	3.26981	4.90749	5.11176	5.22909	1.03665	0.887931	0	4.62954
P63005	Pafah1b1	Platelet-activating factor acetylhydrolase IB subunit alpha	0	0	0	0	0	0	0	0	0	0	0	0	0	0	0	0	0	0	0.817452	0	0	0	0	0	0	0.204363
Q61206	Pafah1b2	Platelet-activating factor acetylhydrolase IB subunit beta	4.04942	1.08547	2.56492	0.88803	1.87574	2.0731	2.17288	2.36669	2.26784	2.36954	4.2414	2.17318	1.77769	0.888533	1.67808	0	2.07417	1.08639	2.45236	1.63583	1.02235	2.09164	2.08945	2.59859	1.25081	1.80054
Q9D6V8	Paip2	Polyadenylate-binding protein-interacting protein 2	0	0	0	0	0	0	0	0	0	0	0	0	0	0	0	0	0	0	0	0	0	0	0	0	0	0
Q80ZE4	Paqr7	Membrane progestin receptor alpha	0	0	0	0	0	0	0	0	0	0	0	0	0	0	0	0	0	0	0	0	0	0	0	0	0	0
Q99LX0	Park7	Protein/nucleic acid deglycase DJ-1	6.02475	6.31543	11.9367	10.9524	5.72593	5.33083	6.61741	7.00147	6.70492	5.62765	7.3978	7.80368	1.77769	2.76432	3.35615	5.52466	5.13605	4.44431	1.6349	2.45374	4.08941	4.18327	7.71434	6.85882	3.83386	3.09033
Q8BZ20	Parp12	Protein mono-ADP-ribosyltransferase PARP12	0	0	0	0	0	0	0	0	0	0	0	0	0	0	0	0	0	0	0	0	0	0	0	0	0	0
Q9EPC1	Parva	Alpha-parvin	0	0	0	0	0	0	0	0	0	0	0	0	0	0	0	0	0	0	0.817452	0.817915	1.02235	1.04582	0	0	0	0.925884
Q9D0B6	Pbdc1	Protein PBDC1	0	0	0	0	0	0	0	0	0	0	0	0	0	0	0	0	0	0	0	0.817915	0	0	0	0	0	0.204479
Q3TVI8	Pbxip1	Pre-B-cell leukemia transcription factor-interacting protein 1	0	0	0	0	0	0	0	0	0.788814	0	0	0	0	0	0	0	0	0	0.817452	1.63583	1.02235	0	0	0.131469	0	0.868909
P60335	Pcbp1	Poly(rC)-binding protein 1	0	1.08547	0	0	0	0	2.17288	1.18335	0	0	0	0	1.77769	0.888533	0	0	0.987702	1.08639	4.08726	3.27166	2.0447	4.18327	0.180911	0.559371	0.790052	3.39672
Q61990	Pcbp2	Poly(rC)-binding protein 2	1.97533	1.08547	0	0	1.87574	1.08591	1.08644	2.36669	2.26784	1.57969	2.07138	1.08659	0	0	0	0	2.07417	1.08639	1.6349	2.45374	2.0447	2.09164	1.00374	1.74311	0.52676	2.05625
Q99MN9	Pccb	Propionyl-CoA carboxylase beta chain, mitochondrial	0	0	0	0	0	0	0	0	0	0	0	0	0	0	0	0	0	0	0	0	2.0447	1.04582	0	0	0	0.772631
F7BJK1	Pcdh1	Protocadherin 1 (Fragment)	0	0	0	0	0	0	0	0	0	0	0	0	0	0	0	0	0	0	0	0	0	0	0	0	0	0
Q99PJ1	Pcdh15	Protocadherin-15	0	0	0	0	0	0	0	0	0	0	0	0	0	0	0	0	0	0	0	0	1.02235	0	0	0	0	0.255588
Q91XX0	Pcdhgc4	MCG133388, isoform CRA_r	0	0	0	0	0	0	0	0	0	0	0	0	0	0	0	0	0	0	0	0	0	0	0	0	0	0
P17918	Pcna	Proliferating cell nuclear antigen	0	1.08547	0	0	0.98723	0	1.08644	3.45143	0	0	0	0	0	0	0	0	0	0	0	0	0	0	0.345449	0.756312	0	0
A0A140T8V5	Pcna-ps2	Proliferating cell nuclear antigen	0	0	0	0	0	0	0	0	0	0	0	0	0	0	0	0	0	0	2.45236	0.817915	0	1.04582	0	0	0	1.07902
Q9QYC1	Pcnx1	Pecanex-like protein 1	0	0	0	0	0	0	0	0	0	0	0	0	0	0	0	0	0	0	0	0	0	0	0	0	0	0
D3YUE2	Pcolce	Procollagen C-endopeptidase enhancer 1	0	0	0	0	0	0	0	0	0	0	0	0	0	0	0	0	0	0	0	0.817915	0	0	0	0	0	0.204479
E9QPD7	Pcx	Pyruvate carboxylase	0.987663	1.08547	13.6138	15.4912	1.87574	1.08591	4.44453	2.36669	13.4098	7.99718	30.4789	27.7574	0	0	0	0	2.07417	1.08639	4.90471	4.90749	5.11176	2.09164	5.68996	14.4091	0.52676	4.2539
Q9CQF9	Pcyox1	Prenylcysteine oxidase	0	0	0	0	0	0	0	0	0	0	0	0	0	0	0	0	0	0	1.6349	1.63583	2.0447	2.09164	0	0	0	1.85177
P49586	Pcyt1a	Choline-phosphate cytidylyltransferase A	0	0	0	0	0	0	0	0	0	0	0	0	0	0	0	0	0	0	0	0	0	1.04582	0	0	0	0.261455
Q3UHX2	Pdap1	28 kDa heat- and acid-stable phosphoprotein	0	0	0	0	0	0	0	0	0	0	0	0	0	0	0	0	0	0	0	0	0	0	0	0	0	0
Q61823	Pdcd4	Programmed cell death protein 4	0	0	0	0	0	0	0	0	0	0	0	0	0	0	0	0	0	0	2.45236	2.45374	0	0	0	0	0	1.22653
D3Z7Q5	Pdcd5	Programmed cell death protein 5	0	1.08547	0	0	0	0	0	0	0	0	0	0	0	0	0	0	0	1.08639	0	0	0	0	0.180911	0	0.181065	0
P12815	Pdcd6	Programmed cell death protein 6	0	0	0	0	0	0	0	0	0	0	0	0	0	0	0	0	0	0	0.817452	0.817915	0	0	0	0	0	0.408842
Q9WU78	Pdcd6ip	Programmed cell death 6-interacting protein	0	1.08547	0	0	0	0	0	0	2.95805	0.789845	0	0	0	0	0	0	0	0	0	3.27166	2.0447	2.09164	0.180911	0.624649	0	1.852
P35486	Pdha1	Pyruvate dehydrogenase E1 component subunit alpha, somatic form, mitochondrial	5.03708	3.15772	4.24198	3.65079	2.86297	1.08591	4.44453	5.81812	5.22589	4.8378	3.15639	5.53172	0	0.888533	0	0	3.06188	1.08639	0.817452	4.08957	1.02235	0	3.33941	4.83574	0.839466	1.48234
Q9D051	Pdhb	Pyruvate dehydrogenase E1 component subunit beta, mitochondrial	0	1.08547	3.45278	4.53882	0.98723	0	2.17288	3.45143	4.43708	4.8378	7.3978	5.53172	0.888845	0	0	0	2.07417	0	7.35707	9.81498	7.15647	12.5498	1.67738	4.63812	0.493836	9.21958
P27773	Pdia3	Protein disulfide-isomerase A3	23.2101	20.0318	5.12984	5.52552	17.2765	15.8938	12.1484	13.9043	21.5938	19.2525	18.9384	13.3354	16.9868	14.5127	23.6905	20.1255	28.8409	25.4807	22.0712	20.4479	21.4694	16.7331	14.5113	16.5288	21.6062	20.1804
A0A0R4J0Z1	Pdia4	Protein disulfide-isomerase A4	0	1.08547	0	0	0.98723	0	0	1.18335	1.47903	2.36954	2.07138	2.17318	1.77769	1.77707	0	1.87444	3.06188	7.80224	6.53962	3.27166	5.11176	6.27491	0.345449	1.54608	2.71555	5.29949
Q921X9	Pdia5	Protein disulfide-isomerase A5	0	0	0	0	0	0	0	0	0	0	0	0	0	0	0	0	0	0	1.6349	0	1.02235	0	0	0	0	0.664314
Q922R8	Pdia6	Protein disulfide-isomerase A6	18.173	17.9595	7.69476	7.30158	15.4008	16.9797	13.2348	12.721	15.6777	15.2045	17.8533	16.694	12.5426	9.97131	22.0124	18.2511	19.5565	19.95	31.0632	29.4449	24.5365	24.0538	13.9182	15.2309	17.0473	27.2746
O70400	Pdlim1	PDZ and LIM domain protein 1	0	0	0	0	0.98723	1.08591	1.08644	1.18335	0.788814	0.789845	1.08501	1.08659	0.888845	0	0	0	0.987702	0	0	0	0	0	0.345523	1.00334	0.312758	0
A0A1B0GSX6	Pdlim3	PDZ and LIM domain 3, isoform CRA_a	1.97533	2.07225	0	0	1.87574	2.0731	0	0	1.47903	1.57969	0	0	0	0	0	0	0.987702	1.08639	0	0	0	0	1.33274	0.509786	0.345682	0
D9J302	Pdlim5	ENH isoform 1e	0.987663	1.08547	1.67706	2.76276	0.98723	1.08591	0	0	0.788814	0.789845	0	1.08659	0	0	0	0	0	0	0.817452	1.63583	0	1.04582	1.43102	0.444208	0	0.874775
Q3TJD7	Pdlim7	PDZ and LIM domain protein 7	0.987663	0	0.887857	0	0	0	0	0	0	0	1.08501	0	0	0	0	0	0	0	0	0	0	0	0.312587	0.180835	0	0
Q8K183	Pdxk	Pyridoxal kinase	0.987663	1.08547	1.67706	2.76276	1.87574	2.0731	1.08644	1.18335	2.26784	2.36954	3.15639	3.35855	0	0.888533	0	0	2.07417	1.08639	0.817452	0.817915	1.02235	2.09164	1.74363	2.23702	0.674849	1.18734
Q62048	Pea15	Astrocytic phosphoprotein PEA-15	0	0	0	0	0	1.08591	0	0	0	0.789845	0	0	0	0	0	0	0	0	0	0	0	0	0.180985	0.131641	0	0
P70296	Pebp1	Phosphatidylethanolamine-binding protein 1	9.0865	10.5586	6.0177	3.65079	7.70039	8.48984	5.53097	7.00147	6.70492	7.20734	7.3978	9.97686	1.77769	2.76432	5.13294	10.9507	6.22252	7.80224	4.08726	5.7254	5.11176	7.32073	7.58397	7.30322	5.77506	5.56129
Q9JK95	Perp	p53 apoptosis effector related to PMP-22	1.97533	2.07225	0.887857	0	2.86297	2.0731	0	0	0	0	0	0	0	0	0	0	0	0	0	0	0	0	1.64525	0	0	0
Q9R0A0	Pex14	Peroxisomal membrane protein PEX14	0	0	0	0	0	0	0	0	0	0	0	0	0	0	0	0	0	0	0	0.817915	0	0	0	0	0	0.204479
Q8VCI5	Pex19	Peroxisomal biogenesis factor 19	0	0	0	0	0	0	0	0	0	0	1.08501	0	0	0	0	0	0	0	0.817452	0	2.0447	2.09164	0	0.180835	0	1.23845
Q5SUR0	Pfas	Phosphoribosylformylglycinamidine synthase	0	0	0	0	0.98723	0	0	0	0	0	0	0	0	0	0	0	0	0	0.817452	0	1.02235	2.09164	0.164538	0	0	0.98286
Q9CQF7	Pfdn1	Prefoldin 1	0	0	0	0	0	0	0	0	0	0	0	0	0	0	0	0	0	0	0	0	0	0	0	0	0	0
Q3UWL8	Pfdn4	Prefoldin subunit 4	0	1.08547	0	0	0	0	0	0	0	0	0	0	0	0	0	0	0	0	0.817452	0	1.02235	1.04582	0.180911	0	0	0.721406
Q9WU28	Pfdn5	Prefoldin subunit 5	0	0	0	0	0.98723	0	0	0	0	0	0	0	0	0	0	0	0	0	0	0	1.02235	1.04582	0.164538	0	0	0.517043
Q03958	Pfdn6	Prefoldin subunit 6	0	0	0	0	0	0	0	0	0	0	0	0	0	0	0	0	0	0	0	0	0	0	0	0	0	0
P12382	Pfkl	ATP-dependent 6-phosphofructokinase, liver type	0.987663	1.08547	2.56492	2.76276	0	0	0	0	1.47903	1.57969	1.08501	2.17318	0	0	1.67808	1.87444	0.987702	1.08639	0.817452	0.817915	0	0	1.23347	1.05282	0.937767	0.408842
P47857	Pfkm	ATP-dependent 6-phosphofructokinase, muscle type	4.04942	2.07225	26.4384	29.2063	2.86297	2.0731	5.53097	7.00147	11.9308	10.4654	10.4556	11.0634	0	0.888533	3.35615	1.87444	6.22252	5.5307	3.26981	3.27166	1.02235	0	11.1171	9.40795	2.97872	1.89096
Q8C605	Pfkp	ATP-dependent 6-phosphofructokinase	0.987663	1.08547	2.56492	2.76276	0	0	1.08644	0	1.47903	1.57969	1.08501	2.17318	0	0	1.67808	1.87444	0.987702	2.17277	1.6349	0.817915	0	0	1.23347	1.23389	1.11883	0.613205
P62962	Pfn1	Profilin-1	19.1607	15.8873	7.69476	9.17631	19.251	18.0656	20.9387	23.1739	15.6777	16.8829	24.1661	22.2257	27.7517	35.4426	28.8234	34.7264	25.779	24.3943	17.1665	17.1762	19.4247	17.7789	14.8726	20.5108	29.4862	17.8866
Q9DBJ1	Pgam1	Phosphoglycerate mutase 1	9.0865	9.47315	4.24198	3.65079	7.70039	5.33083	9.87673	9.26955	8.18394	7.99718	9.46918	5.53172	12.5426	9.08278	15.3001	18.2511	10.2721	12.2465	8.17452	8.17915	9.20117	8.36655	6.58061	8.38805	12.9492	8.48035
O70250	Pgam2	Phosphoglycerate mutase 2	11.0618	11.6441	29.8912	34.7318	15.4008	14.8079	14.3213	12.721	14.8889	16.8829	14.697	13.3354	5.33307	5.42992	6.81102	9.17488	9.2844	11.0614	2.45236	1.63583	2.0447	1.04582	19.5896	14.4744	7.84911	1.79468
Q9DCD0	Pgd	6-phosphogluconate dehydrogenase, decarboxylating	7.11118	5.32865	5.12984	5.52552	3.8502	4.24492	8.79029	5.81812	9.66297	10.4654	7.3978	8.89027	7.20952	9.97131	13.5233	9.17488	10.2721	5.5307	4.90471	5.7254	6.13411	7.32073	5.19838	8.50415	9.28031	6.02124
P09411	Pgk1	Phosphoglycerate kinase 1	23.2101	25.3604	36.6981	31.9691	21.1267	22.3105	24.198	27.8087	18.6357	21.622	28.3089	27.7574	14.3203	10.8598	25.4673	25.6502	15.5069	16.6909	13.8967	14.7225	13.2906	13.5956	26.7791	24.7218	18.0826	13.8763
Q9CQ60	Pgls	6-phosphogluconolactonase	9.0865	10.5586	1.67706	0	6.71316	9.57575	3.25932	3.45143	6.70492	6.41749	0	1.08659	5.33307	3.65286	0	0	3.06188	4.44431	4.08726	4.08957	4.08941	4.18327	6.26852	3.48662	2.74869	4.11238
O88593	Pglyrp1	Peptidoglycan recognition protein 1	0	0	0	0	0	0	0	0	0	0	0	0	3.55538	1.77707	0	0	0	0	0	0	0	0	0	0	0.888741	0
Q8VCS0	Pglyrp2	N-acetylmuramoyl-L-alanine amidase	0	0	0	0	0	0	0	0	0	0	0	0	0	1.77707	0	0	0	0	0	0	0	0	0	0	0.296178	0
Q9D0F9	Pgm1	Phosphoglucomutase-1	15.1112	12.6309	35.021	40.1587	11.5506	12.7348	8.79029	8.08621	17.8469	15.2045	16.7683	17.7805	7.20952	8.19424	3.35615	1.87444	0.987702	3.35792	2.45236	0.817915	5.11176	3.13745	21.2012	14.0795	4.16333	2.87987
Q7TSV4	Pgm2	Phosphoglucomutase-2	0	0	0	0	0.98723	0	0	0	1.47903	0	2.07138	2.17318	0.888845	0.888533	0	0	0	0	0	0	2.0447	1.04582	0.164538	0.953931	0.29623	0.772631
Q8BZF8	Pgm5	Phosphoglucomutase-like protein 5	0.987663	0	0	0	0	0	0	0	0	0	0	0	0	0	0	0	0	0	0	0	1.02235	0	0.164611	0	0	0.255588
O55022	Pgrmc1	Membrane-associated progesterone receptor component 1	0.987663	1.08547	0.887857	0	0.98723	0	1.08644	1.18335	0.788814	0	1.08501	1.08659	0	0	0	0	0	0	3.26981	3.27166	3.06706	3.13745	0.658036	0.8717	0	3.18649
Q80UU9	Pgrmc2	Membrane-associated progesterone receptor component 2	0	0	0	0	0	0	0	0	0	0	0	0	0	0	0	0	0	0	0	0.817915	0	0	0	0	0	0.204479
P67778	Phb	Prohibitin	1.97533	2.07225	0.887857	1.87473	0.98723	0	4.44453	3.45143	5.9161	4.8378	2.07138	0	0	0.888533	0	0	0.987702	2.17277	9.80943	10.6329	4.08941	6.27491	1.29957	3.45354	0.674835	7.70166
O35129	Phb2	Prohibitin-2	0	2.07225	0.887857	0.88803	0.98723	2.0731	3.25932	2.36669	3.74686	4.04796	1.08501	0	0.888845	0	1.67808	0	3.06188	1.08639	7.35707	4.08957	4.08941	3.13745	1.15141	2.41764	1.1192	4.66838
Q9DAG9	Phf7	PHD finger protein 7	0	0	0	0	0	0	0	0	0	0	0	0	0	0	0	0	0	0	0	0	0	0	0	0	0	0
Q61753	Phgdh	D-3-phosphoglycerate dehydrogenase	0	1.08547	0	0	0	0	1.08644	1.18335	0	0.789845	2.07138	1.08659	0	0	0	0	0	0	0	0	0	0	0.180911	1.03627	0	0
A2AI87	Phka1	Phosphorylase b kinase regulatory subunit	0	0	0	0	0	0	0	0	0	0	0	0	0	0	0	0	0	0	0	0	0	0	0	0	0	0
A6H619	Phrf1	PHD and RING finger domain-containing protein 1	0	0	0	0	0	0	0	0	0	0	0	0	0	0	0	0	0	0	0	0	0	0	0	0	0	0
Q7M6Y3	Picalm	Phosphatidylinositol-binding clathrin assembly protein	0.987663	0	0	0	0.98723	0	0	0	0.788814	0	0	0	0	0	0	0	0	0	4.90471	3.27166	4.08941	4.18327	0.329149	0.131469	0	4.11226
G3X9F1	Pign	GPI ethanolamine phosphate transferase 1	0	0	0	0	0	0	0	0	0	0	0	0	0	0	0	0	0	0	0.817452	0	0	0	0	0	0	0.204363
Q6PD26	Pigs	GPI transamidase component PIG-S	0	0	0	0	0	0	0	0	0	0	0	0	0	0	0	0	0	0	0.817452	0	0	0	0	0	0	0.204363
Q9QUR7	Pin1	Peptidyl-prolyl cis-trans isomerase NIMA-interacting 1	0.987663	1.08547	0	0	1.87574	2.0731	1.08644	0	0	0	2.07138	1.08659	0	0.888533	1.67808	0	0	0	0	0	0	0	1.00366	0.707402	0.427768	0
Q3ULQ2	Pin1rt1	Peptidyl-prolyl cis-trans isomerase	0	0	0	0	0	0	0	0	0	0	0	0	0	0	0	0	0	0	0	0.817915	0	0	0	0	0	0.204479
Q9CQD7	Pinlyp	phospholipase A2 inhibitor and Ly6/PLAUR domain-containing protein	0	0	0	0	0	0	0	0	0	0	0	0	0	0	0	0	0	0	0	0	0	0	0	0	0	0
J3QPW1	Pitpna	Phosphatidylinositol transfer protein alpha isoform	0	0	0	0	0	1.08591	1.08644	1.18335	0.788814	0	1.08501	0	0	0.888533	0	0	0.987702	0	0.817452	0.817915	1.02235	1.04582	0.180985	0.690602	0.312706	0.925884
Q8JZZ5	Pitpnb	Phosphatidylinositol transfer protein beta isoform	0	0	0	0	0	0	0	0	0	0	0	0	0	0	0	0	0	0	0.817452	0.817915	0	0	0	0	0	0.408842
Q8K411	Pitrm1	Presequence protease, mitochondrial	0	0	0	0	0	0	0	0	0	0	0	0	0	0	0	0	0	0	0.817452	1.63583	2.0447	2.09164	0	0	0	1.64741
Q8BS64	Pitx2	Pituitary homeobox 2	0	0	0	0	0	0	0	0	0	0	0	0	0	0	0	0	0	0	0	0	0	0	0	0	0	0
F6VRE5	Piwil4	Piwi-like protein 4 (Fragment)	0	0	0	0	0	0	0	0	0	0	0	0	0	0	0	0	0	0	0	0	1.02235	0	0	0	0	0.255588
P52480	Pkm	Pyruvate kinase PKM	44.4448	45.3922	65.7014	70.253	39.3905	41.3633	53.9269	55.6173	39.4407	40.0846	53.56	49.9831	46.615	40.8725	84.7923	98.8519	53.6322	55.5045	35.1504	32.7166	39.8717	39.7411	51.0909	48.7688	63.3781	36.87
P97350	Pkp1	Plakophilin-1	0.987663	2.07225	0	0	1.87574	1.08591	0	1.18335	1.47903	1.57969	0	0	0.888845	0	0	0	6.22252	4.44431	0.817452	0.817915	1.02235	0	1.00359	0.707011	1.92595	0.66443
Q9QY23	Pkp3	Plakophilin-3	0	0	0	0	0	0	0	0	0	0	0	0	0	0	0	0	0	0	0.817452	3.27166	3.06706	3.13745	0	0	0	2.57341
Q60963	Pla2g7	Platelet-activating factor acetylhydrolase	0	0	0	0	0	0	0	0	0	0	0	0	0.888845	0.888533	0	0	0	0	0	0	0	0	0	0	0.29623	0
P27612	Plaa	Phospholipase A-2-activating protein	0	0	0	0	0	0	0	0	0	0	0	0	0	0	0	0	0	0	0.817452	0	0	0	0	0	0	0.204363
A0A0R4J0B2	Plbd1	Phospholipase B-like	3.06176	1.08547	0	0	1.87574	5.33083	1.08644	1.18335	0	0	1.08501	1.08659	0	0	0	0	0.987702	1.08639	1.6349	3.27166	4.08941	2.09164	1.8923	0.740231	0.345682	2.7719
Q9Z1B3	Plcb1	1-phosphatidylinositol 4,5-bisphosphate phosphodiesterase beta-1	0	0	0	0	0	0	0	0	0	0	0	0	0	0	0	0	0	0	0	0	0	0	0	0	0	0
Q8R3B1	Plcd1	1-phosphatidylinositol 4,5-bisphosphate phosphodiesterase delta-1	0	0	0	0	0	0	0	0	0	0	0	0	0	0	0	0	0	0	0	0.817915	1.02235	0	0	0	0	0.460067
Q62077	Plcg1	1-phosphatidylinositol 4,5-bisphosphate phosphodiesterase gamma-1	0	0	0	0	0	0	0	0	0	0	0	0	0	0	0	0	0	0	0	0	0	0	0	0	0	0
O35405	Pld3	Phospholipase D3	0.987663	1.08547	0	0	0	1.08591	0	0	0.788814	0	1.08501	0	0	0	0	0	0	0	0	0	0	0	0.526506	0.312304	0	0
Q9QXS1	Plec	Plectin	23.2101	16.874	15.3895	9.17631	12.5378	10.5629	5.53097	7.00147	20.1147	20.8322	3.15639	3.35855	5.33307	6.31845	1.67808	0	11.3586	11.0614	21.2538	25.3554	16.3576	13.5956	14.6251	9.99905	5.95826	19.1406
P20918	Plg	Plasminogen	0	0	0	0	0	0	0	0	0	0	0	0	8.09836	5.42992	1.67808	0	0	0	0	0	0	0	0	0	2.53439	0
Q8CGN5	Plin1	Perilipin-1	7.11118	5.32865	0	1.87473	6.71316	9.57575	7.70385	7.00147	5.9161	6.41749	16.7683	15.5086	0	0	0	0	0	0	1.6349	1.63583	5.11176	4.18327	5.10058	9.88597	0	3.14144
P43883	Plin2	Perilipin-2	0	0	0	0	0	0	0	0	0	0	0	0	0	0	0	0	0	0	0.817452	0.817915	0	0	0	0	0	0.408842
Q9DBG5	Plin3	Perilipin-3	0	0	0	0	2.86297	1.08591	0	0	2.95805	2.36954	2.07138	1.08659	1.77769	1.77707	0	0	0.987702	0	7.35707	3.27166	7.15647	7.32073	0.658146	1.41426	0.757076	6.27648
O88492	Plin4	Perilipin-4	0	0	0	0	0	0	0	0	0.788814	0	1.08501	2.17318	0	0	0	0	0	0	0.817452	0.817915	0	0	0	0.6745	0	0.408842
A0A1B0GRP7	Plpbp	Pyridoxal phosphate homeostasis protein (Fragment)	0	0	0	0	0	0	0	0	0.788814	0	0	0	0	0	0	0	0	0	0	0	0	0	0	0.131469	0	0
A0A0R3P9D0	Plppr3	Phospholipid phosphatase-related protein type 3	0	0	0	0	0	0	0	0	0	0	0	0	0	0	0	0	0	0	0.817452	0	0	0	0	0	0	0.204363
B1AX58	Pls3	Plastin-3	9.0865	7.4009	3.45278	1.87473	8.68762	6.31802	8.79029	11.6362	6.70492	7.20734	6.31279	7.80368	9.87605	9.08278	15.3001	12.8251	12.3463	13.3329	14.7141	14.7225	7.15647	10.4582	6.13676	8.07588	12.1272	11.7628
P55065	Pltp	Phospholipid transfer protein	0	0	0	0	0	0	0	0	0	0	0	0	2.66653	2.76432	0	0	0	0	0	0	0	0	0	0	0.905143	0
Q60696	Pmel	Melanocyte protein PMEL	0	0	0	0	0	0	0	0	0	0	0	0	0	0	0	0	0	0	0	0.817915	0	0	0	0	0	0.204479
Q60953	Pml	Protein PML	0	0	0	0	0	0	0	0	0	0	0	0	0	0	0	0	0	0	0	0	0	1.04582	0	0	0	0.261455
Q9DC61	Pmpca	Mitochondrial-processing peptidase subunit alpha	1.97533	0	0.887857	0.88803	0	0	0	0	1.47903	0.789845	0	0	0	0	0	0	0	0	0.817452	0	0	0	0.625202	0.378145	0	0.204363
Q9CXT8	Pmpcb	Mitochondrial-processing peptidase subunit beta	0	0	0	0	0	0	0	0	0	0	0	0	0	0	0	0	0	0	0	0	0	0	0	0	0	0
P23492	Pnp	Purine nucleoside phosphorylase	4.04942	4.24318	2.56492	0.88803	3.8502	3.15901	3.25932	5.81812	1.47903	3.25811	4.2414	3.35855	3.55538	6.31845	10.1672	7.30044	6.22252	4.44431	4.90471	4.90749	10.2235	8.36655	3.12579	3.56909	6.33471	7.10057
Q8K4L4	Pof1b	Protein POF1B	1.97533	1.08547	0	0	2.86297	1.08591	0	0	0	0.789845	0	0	0	0	0	0	0	0	0	0	1.02235	0	1.16828	0.131641	0	0.255588
Q9D7M8	Polr2d	DNA-directed RNA polymerase II subunit RPB4	0	0	0	0	0	0	0	0	0	0	0	0	0	0	0	0	0	0	0	0	0	0	0	0	0	0
Q80UW8	Polr2e	DNA-directed RNA polymerases I, II, and III subunit RPABC1	0	0	0	0	0	0	0	0	0	0	0	0	0	0	0	0	0	0	0	0.817915	0	0	0	0	0	0.204479
P60898	Polr2i	DNA-directed RNA polymerase II subunit RPB9	0	0	0	0	0	0	0	0	0	0	0	0	0	0	0	0	0	0	0	0	1.02235	1.04582	0	0	0	0.517043
P37040	Por	NADPH--cytochrome P450 reductase	0	0	0	0	0	0	0	0	0	0	0	0	0	0	0	0	0	0	4.08726	4.90749	1.02235	0	0	0	0	2.50428
Q62009	Postn	Periostin	10.0742	10.5586	1.67706	1.87473	10.5634	10.5629	7.70385	7.00147	17.1567	15.2045	10.4556	11.0634	10.7649	10.8598	23.6905	27.426	37.1376	36.6409	31.8806	37.6241	25.5588	25.0996	7.55181	11.4309	24.4199	30.0408
Q9D819	Ppa1	Inorganic pyrophosphatase	1.97533	1.08547	0.887857	0.88803	0.98723	0	1.08644	1.18335	3.74686	0.789845	4.2414	1.08659	0	0	0	0	0	0	2.45236	2.45374	5.11176	6.27491	0.970651	2.02241	0	4.07319
Q91VM9	Ppa2	Inorganic pyrophosphatase 2, mitochondrial	0	0	0	0	0	0	0	0	0	0	0	0	0	0	0	0	0	0	0.817452	0.817915	0	0	0	0	0	0.408842
P17742	Ppia	Peptidyl-prolyl cis-trans isomerase A	10.0742	8.48636	7.69476	6.41355	6.71316	7.40393	8.79029	8.08621	8.18394	5.62765	5.22778	5.53172	8.09836	8.19424	11.8453	10.9507	9.2844	9.97501	11.4443	8.17915	12.2682	10.4582	7.79765	6.90793	9.72465	10.5875
P24369	Ppib	Peptidyl-prolyl cis-trans isomerase B	3.06176	2.07225	0	0	1.87574	2.0731	1.08644	1.18335	1.47903	3.25811	1.08501	1.08659	3.55538	3.65286	3.35615	3.65022	4.14835	4.44431	4.90471	5.7254	1.02235	1.04582	1.51381	1.52975	3.80121	3.17457
P30412	Ppic	Peptidyl-prolyl cis-trans isomerase C	0.987663	0	0	0	0	1.08591	1.08644	1.18335	1.47903	2.36954	2.07138	2.17318	0	0	0	1.87444	4.14835	5.5307	4.90471	8.17915	2.0447	4.18327	0.345596	1.72715	1.92558	4.82796
Q9CR16	Ppid	Peptidyl-prolyl cis-trans isomerase D	0.987663	1.08547	0	0	0	0	0	0	0.788814	0	0	0	0	0	0	0	0	0	3.26981	1.63583	2.0447	2.09164	0.345521	0.131469	0	2.26049
G5E898	Ppl	Periplakin	3.06176	1.08547	0	0	0	0	0	1.18335	3.74686	1.57969	1.08501	0	0	0	0	0	0	0	4.08726	4.90749	5.11176	3.13745	0.691204	1.26582	0	4.31099
Q61074	Ppm1g	Protein phosphatase 1G	0	0	0	0	0	0	0	0	0	0	0	0	0	0	0	0	0	0	0.817452	0.817915	0	1.04582	0	0	0	0.670296
P62137	Ppp1ca	Serine/threonine-protein phosphatase PP1-alpha catalytic subunit	4.04942	5.32865	0	0	2.86297	3.15901	4.44453	0	2.95805	2.36954	2.07138	0	0	1.77707	0	0	3.06188	1.08639	0	0	0	0	2.56667	1.97392	0.987555	0
P62141	Ppp1cb	Serine/threonine-protein phosphatase PP1-beta catalytic subunit	0	0	0	0	0	0	0	0	0	0	0	0	0	0	0	0	0	0	4.90471	4.08957	4.08941	5.22909	0	0	0	4.5782
Q9DBR7	Ppp1r12a	Protein phosphatase 1 regulatory subunit 12A	0	0	0	0	0	0	0	0	0	0	0	0	0	0	0	0	0	0	0	0	1.02235	0	0	0	0	0.255588
Q62084	Ppp1r14b	Protein phosphatase 1 regulatory subunit 14B	0	0	0	0	0	0	0	0	0	0	0	0	0	0	0	0	0	0	0	0	1.02235	0	0	0	0	0.255588
Q9DCL8	Ppp1r2	Protein phosphatase inhibitor 2	0	0	0	0	0	0	0	0	0	0	0	0	0	0	0	0	0	0	0	0	1.02235	0	0	0	0	0.255588
H3BJB2	Ppp1r3e	Protein phosphatase 1 regulatory subunit 3E	0	0	0	0	0	0	0	0	0	0	0	0	0	0	0	0	0	0	0.817452	0	0	0	0	0	0	0.204363
Q3UM45	Ppp1r7	Protein phosphatase 1 regulatory subunit 7	0	0	0	0	0	0	0	0	0	0	0	0	0	0	0	0	0	0	1.6349	4.08957	3.06706	3.13745	0	0	0	2.98225
H3BJD6	Ppp1r9a	Protein phosphatase 1, regulatory subunit 9A	0	0	0	0	0	0	0	0	0	0	0	0	0	0	0	0	0	0	0	0.817915	0	0	0	0	0	0.204479
P62715	Ppp2cb	Serine/threonine-protein phosphatase 2A catalytic subunit beta isoform	0.987663	2.07225	0	0	0.98723	0	1.08644	0	1.47903	0.789845	2.07138	1.08659	0	0.888533	1.67808	0	2.07417	0	0.817452	0	1.02235	1.04582	0.674524	1.08555	0.773464	0.721406
Q76MZ3	Ppp2r1a	Serine/threonine-protein phosphatase 2A 65 kDa regulatory subunit A alpha isoform	7.11118	5.32865	3.45278	4.53882	8.68762	4.24492	6.61741	5.81812	8.18394	5.62765	5.22778	7.80368	6.22191	9.08278	3.35615	0	4.14835	5.5307	14.7141	13.9046	12.2682	13.5956	5.56066	6.54643	4.72332	13.6206
G3UWS4	Ppp2r1b	Serine/threonine-protein phosphatase 2A 65 kDa regulatory subunit A beta isoform	0	0	0	0	0	0	0	0	0	0	0	0	0	0	0	0	0	0	4.90471	4.90749	4.08941	4.18327	0	0	0	4.52122
Q925E7	Ppp2r2d	Serine/threonine-protein phosphatase 2A 55 kDa regulatory subunit B delta isoform	0	0	0	0	0	0	0	0	0	0	0	0	0	0	0	0	0	0	0.817452	0.817915	1.02235	1.04582	0	0	0	0.925884
P48453	Ppp3cb	Serine/threonine-protein phosphatase 2B catalytic subunit beta isoform	0	0	0	0	0	0	0	0	0	0	0	0	0	0	0	0	0	0	0	0	0	0	0	0	0	0
Q63810	Ppp3r1	Calcineurin subunit B type 1	0	0	0	0	0	0	0	0	0	0	0	0	0	0	0	0	0	0	0	0	0	0	0	0	0	0
G5E8R4	Ppp6r3	SAPS domain family, member 3, isoform CRA_c	0	0	0	0	0	0	0	0	0	0	0	0	0	0	0	0	0	0	0.817452	0	0	1.04582	0	0	0	0.465818
O88531	Ppt1	Palmitoyl-protein thioesterase 1	0	0	0	0	0.98723	0	1.08644	0	0	0	1.08501	0	0.888845	0	0	0	0	0	2.45236	0.817915	2.0447	2.09164	0.164538	0.361908	0.148141	1.85165
Q7TMR0	Prcp	Lysosomal Pro-X carboxypeptidase	1.97533	1.08547	0	0	0.98723	0	0	0	1.47903	1.57969	0	0	0	0	0	0	0	0	1.6349	0.817915	2.0447	2.09164	0.67467	0.509786	0	1.64729
P35700	Prdx1	Peroxiredoxin-1	6.02475	8.48636	3.45278	2.76276	6.71316	4.24492	9.87673	4.63478	7.49373	7.20734	8.38417	6.61831	3.55538	5.42992	10.1672	3.65022	7.21022	8.88862	4.90471	6.54332	6.13411	4.18327	5.28079	7.36918	6.48359	5.44135
Q61171	Prdx2	Peroxiredoxin-2	21.2348	19.045	4.24198	5.52552	14.4136	14.8079	18.7658	17.3558	14.8889	13.6248	13.6119	14.422	16.098	19.9426	20.3343	22	16.4946	15.5057	7.35707	8.17915	11.2459	11.504	13.2114	15.4449	18.3959	9.57152
P20108	Prdx3	Thioredoxin-dependent peroxide reductase, mitochondrial	3.06176	3.15772	0.887857	0.88803	2.86297	2.0731	1.08644	3.45143	1.47903	2.36954	3.15639	2.17318	0	0	1.67808	0	2.07417	1.08639	1.6349	2.45374	2.0447	1.04582	2.15524	2.286	0.80644	1.79479
O08807	Prdx4	Peroxiredoxin-4	0	0	0	0	0	0	0	0	0	0	0	0	0	0	0	0	0	0	1.6349	2.45374	0	0	0	0	0	1.02216
P99029	Prdx5	Peroxiredoxin-5, mitochondrial	13.1359	14.8018	7.69476	5.52552	12.5378	12.7348	15.4077	15.0877	10.4518	12.0451	14.697	17.7805	15.2091	19.0541	20.3343	22	15.5069	13.3329	10.6269	6.54332	5.11176	8.36655	11.0718	14.245	17.5729	7.66213
O08709	Prdx6	Peroxiredoxin-6	10.0742	9.47315	10.2597	11.8404	10.5634	11.6489	13.2348	11.6362	10.4518	9.6756	12.6256	15.5086	11.6537	10.8598	22.0124	16.4753	12.3463	13.3329	7.35707	8.99706	14.3129	12.5498	10.6433	12.1888	14.4468	10.8042
Q9JK53	Prelp	Prolargin	18.173	20.0318	16.1787	14.6032	22.1139	26.4567	17.5806	13.9043	6.70492	9.6756	17.8533	13.3354	6.22191	10.8598	6.81102	7.30044	13.4327	12.2465	16.349	18.812	13.2906	15.6873	19.5929	13.1757	9.47875	16.0347
Q9QUR6	Prep	Prolyl endopeptidase	0	1.08547	0	0	0.98723	0	0	1.18335	2.26784	0.789845	0	0	0	0	0	0	2.07417	1.08639	5.72217	5.7254	4.08941	6.27491	0.345449	0.706839	0.52676	5.45297
Q61878	Prg2	Bone marrow proteoglycan	0	0	1.67706	0	0.98723	1.08591	2.17288	1.18335	1.47903	1.57969	2.07138	2.17318	0	0	0	0	0	0	0	0	0	0	0.625034	1.77658	0	0
E0CZ58	Prg4	Proteoglycan 4	0	0	0	0	0	0	0	0	0	0	0	0	3.55538	3.65286	0	0	0	0	0	0	0	0	0	0	1.20137	0
P05132	Prkaca	cAMP-dependent protein kinase catalytic subunit alpha	0	0	1.67706	0	0	0	0	0	0	0	0	0	0	0	0	0	0	0	0	0	0	0	0.27951	0	0	0
O54950	Prkag1	5'-AMP-activated protein kinase subunit gamma-1	0	0	0	0	0	0	0	0	0	0	0	0	0	0	0	0	0	0	0.817452	0	1.02235	0	0	0	0	0.459951
Q9DBC7	Prkar1a	cAMP-dependent protein kinase type I-alpha regulatory subunit	0	0	0.887857	0.88803	0	0	0	0	0	0	0	0	0	0	0	0	0	0	0.817452	0	1.02235	1.04582	0.295981	0	0	0.721406
Q8K1M3	Prkar2a	Protein kinase, cAMP dependent regulatory, type II alpha	0	0	0	0	0	0	0	0	0	0	0	0	0	0	0	0	0	0	0.817452	1.63583	3.06706	1.04582	0	0	0	1.64154
P31324	Prkar2b	cAMP-dependent protein kinase type II-beta regulatory subunit	0	0	0	0	0	0	0	0	0	0	0	0	0	0	0	0	0	0	0.817452	0	0	0	0	0	0	0.204363
O08795	Prkcsh	Glucosidase 2 subunit beta	1.97533	1.08547	0	0	0.98723	1.08591	1.08644	1.18335	2.26784	1.57969	1.08501	1.08659	0.888845	0.888533	6.81102	7.30044	4.14835	3.35792	0.817452	0.817915	2.0447	0	0.855655	1.38149	3.89918	0.920018
Q9JIF0	Prmt1	Protein arginine N-methyltransferase 1	0	0	0	0	0	0	0	0	0	0	0	0	0	0	0	0	0	0	3.26981	1.63583	2.0447	2.09164	0	0	0	2.26049
Q9CQW3	Proz	Vitamin K-dependent protein Z	0	0	0	0	0	0	0	0	0	0	0	0	1.77769	0.888533	0	0	0	0	0	0	0	0	0	0	0.44437	0
Q99KP6	Prpf19	Pre-mRNA-processing factor 19	0	0	0	0	0	0	0	0	0	0	0	0	0	0	0	0	0	0	0.817452	0	1.02235	0	0	0	0	0.459951
Q99PV0	Prpf8	Pre-mRNA-processing-splicing factor 8	0	0	0	0	0	0	0	0	0.788814	0	0	0	0	0	0	0	0	0	0.817452	3.27166	2.0447	0	0	0.131469	0	1.53345
G3UXL2	Prps1l3	Phosphoribosyl pyrophosphate synthetase 1-like 3	0	0	0	0	0	0	0	0	0	0	0	0	0	0	0	0	0	0	0.817452	1.63583	1.02235	1.04582	0	0	0	1.13036
E9Q7C4	Prr14l	Proline-rich 14-like	0	0	0	0	0	0	0	0	0	0	0	0	0	0	0	0	0	0	0	0.817915	0	1.04582	0	0	0	0.465933
Q812A5	Prr5	Proline-rich protein 5	0	0	0	0	0	0	0	0	0	0	0	0	0	0	0	0	0	0	0	0	1.02235	0	0	0	0	0.255588
Q3UPH1	Prrc1	Protein PRRC1	0	0	0	0	0	0	0	0	0	0	0	0	0	0	0	0	0.987702	0	3.26981	3.27166	2.0447	1.04582	0	0	0.164617	2.408
Q9Z1R9	Prss1	MCG124046	4.04942	4.24318	3.45278	3.65079	7.70039	8.48984	4.44453	3.45143	2.95805	2.36954	9.46918	7.80368	1.77769	2.76432	6.81102	5.52466	4.14835	4.44431	10.6269	11.4508	13.2906	11.504	5.2644	5.08273	4.24506	11.7181
O55103	Prx	Periaxin	0	0	0.887857	0	0	0	0	0	0.788814	0	0	0	0	0	0	0	0	0	0	0	0	0	0.147976	0.131469	0	0
J3QPG5	Psap	Prosaposin	0	0	0	0	0	0	0	0	0	0.789845	0	0	0	0	0	1.87444	0.987702	0	0	0	0	0	0	0.131641	0.477023	0
A0A0R4J1A5	Psapl1	Proactivator polypeptide-like 1	0	0	0	0	0	0	0	0	0	0	0	0	0	0	0	0	0	0	0	0	0	0	0	0	0	0
Q9R1P4	Psma1	Proteasome subunit alpha type-1	0	0	0	0	0.98723	0	2.17288	1.18335	0	0	0	0	0	0.888533	1.67808	0	0	0	2.45236	2.45374	2.0447	6.27491	0.164538	0.559371	0.427768	3.30643
P49722	Psma2	Proteasome subunit alpha type-2	8.09884	7.4009	0.887857	0.88803	6.71316	5.33083	6.61741	7.00147	5.9161	4.8378	6.31279	6.61831	4.44422	3.65286	5.13294	3.65022	5.13605	3.35792	8.17452	4.08957	11.2459	13.5956	4.8866	6.21731	4.22904	9.2764
O70435	Psma3	Proteasome subunit alpha type-3	0.987663	3.15772	0	0	0.98723	1.08591	0	0	0	0	0	1.08659	0	0.888533	0	0	0	0	0.817452	0.817915	0	1.04582	1.03642	0.181098	0.148089	0.670296
Q9R1P0	Psma4	Proteasome subunit alpha type-4	1.97533	3.15772	0	0	0.98723	2.0731	1.08644	2.36669	0.788814	1.57969	1.08501	2.17318	0.888845	2.76432	1.67808	0	3.06188	4.44431	2.45236	2.45374	1.02235	3.13745	1.36556	1.5133	2.13957	2.26648
Q9Z2U1	Psma5	Proteasome subunit alpha type-5	6.02475	9.47315	0.887857	0	3.8502	6.31802	4.44453	3.45143	4.43708	4.04796	5.22778	1.08659	1.77769	0.888533	0	1.87444	3.06188	1.08639	4.90471	7.36123	6.13411	4.18327	4.42566	3.78256	1.44815	5.64583
Q9QUM9	Psma6	Proteasome subunit alpha type-6	0.987663	1.08547	0	0	0	0	3.25932	4.63478	0.788814	1.57969	1.08501	2.17318	0	0.888533	0	0	0.987702	1.08639	1.6349	1.63583	3.06706	2.09164	0.345521	2.25346	0.49377	2.10736
Q9Z2U0	Psma7	Proteasome subunit alpha type-7	8.09884	5.32865	0.887857	1.87473	2.86297	2.0731	7.70385	5.81812	4.43708	4.8378	2.07138	1.08659	0.888845	0.888533	5.13294	3.65022	7.21022	3.35792	5.72217	4.90749	4.08941	6.27491	3.52102	4.3258	3.52145	5.24849
O09061	Psmb1	Proteasome subunit beta type-1	0.987663	1.08547	0.887857	0.88803	0.98723	2.0731	2.17288	0	2.26784	1.57969	2.07138	3.35855	1.77769	2.76432	3.35615	0	2.07417	3.35792	5.72217	6.54332	6.13411	9.41236	1.15156	1.90839	2.22171	6.95299
O35955	Psmb10	Proteasome subunit beta type-10	0	0	0	0	0	0	0	0	0	0	0	0	0	0	0	0	0	0	0	0	0	1.04582	0	0	0	0.261455
Q9R1P3	Psmb2	Proteasome subunit beta type-2	4.04942	4.24318	1.67706	1.87473	1.87574	2.0731	3.25932	4.63478	7.49373	3.25811	3.15639	2.17318	1.77769	3.65286	1.67808	1.87444	3.06188	3.35792	5.72217	4.90749	5.11176	3.13745	2.63221	3.99592	2.56714	4.71972
Q9R1P1	Psmb3	Proteasome subunit beta type-3	4.04942	3.15772	0.887857	0.88803	5.72593	4.24492	4.44453	3.45143	2.26784	2.36954	3.15639	3.35855	1.77769	0	3.35615	1.87444	4.14835	3.35792	1.6349	3.27166	6.13411	5.22909	3.15898	3.17471	2.41909	4.06744
P99026	Psmb4	Proteasome subunit beta type-4	0.987663	2.07225	0	0	0	1.08591	1.08644	2.36669	1.47903	1.57969	1.08501	1.08659	1.77769	0.888533	1.67808	0	0.987702	1.08639	2.45236	1.63583	4.08941	3.13745	0.690971	1.44724	1.06973	2.82876
O55234	Psmb5	Proteasome subunit beta type-5	0.987663	0	0	0	0	0	0	0	0.788814	0	0	0	0	0	0	0	0	0	0	0	0	0	0.164611	0.131469	0	0
Q60692	Psmb6	Proteasome subunit beta type-6	1.97533	1.08547	0	0	0.98723	1.08591	1.08644	1.18335	0.788814	0.789845	0	0	0	0	0	0	0	0	0	0	1.02235	0	0.855655	0.641408	0	0.255588
P70195	Psmb7	Proteasome subunit beta type-7	0	0	0	0	0	0	0	0	0	0.789845	0	0	0	0	0	0	0	0	1.6349	0	1.02235	1.04582	0	0.131641	0	0.925769
P28063	Psmb8	Proteasome subunit beta type-8	0	0	0	0	0	0	1.08644	1.18335	0	0	1.08501	0	0.888845	0	0	0	0	0	1.6349	0	0	0	0	0.559133	0.148141	0.408726
P62192	Psmc1	26S proteasome regulatory subunit 4	0.987663	0	0	0	0	0	0	0	0.788814	0.789845	0	0	0	0	0	0	0	0	2.45236	2.45374	2.0447	4.18327	0.164611	0.26311	0	2.78352
Q8BVQ9	Psmc2	26S proteasome regulatory subunit 7	0	1.08547	0	0	0.98723	0	0	0	0	0	0	0	0	0	0	0	0	0	2.45236	2.45374	3.06706	3.13745	0.345449	0	0	2.77765
B7ZCF1	Psmc3	26S proteasome regulatory subunit 6A	0	1.08547	0	0	1.87574	0	0	3.45143	4.43708	2.36954	0	1.08659	0	0	0	0	0.987702	0	5.72217	6.54332	6.13411	4.18327	0.493534	1.89077	0.164617	5.64572
P54775	Psmc4	26S proteasome regulatory subunit 6B	0.987663	0	0	0	0.98723	0	0	0	1.47903	0.789845	1.08501	0	0	0	0	0	0	0	4.08726	7.36123	4.08941	6.27491	0.329149	0.55898	0	5.4532
P62196	Psmc5	26S proteasome regulatory subunit 8	0	0	0	0	0.98723	0	0	1.18335	0	0.789845	2.07138	0	0	0	0	1.87444	0.987702	1.08639	6.53962	4.90749	2.0447	3.13745	0.164538	0.674096	0.658088	4.15732
P62334	Psmc6	26S proteasome regulatory subunit 10B	0	0	0	0	1.87574	0	0	0	2.95805	0	0	0	0.888845	0	0	0	0	1.08639	4.08726	5.7254	6.13411	4.18327	0.312623	0.493008	0.329205	5.03251
Q3TXS7	Psmd1	26S proteasome non-ATPase regulatory subunit 1	0.987663	2.07225	0.887857	1.87473	0.98723	0	2.17288	1.18335	1.47903	1.57969	1.08501	1.08659	0	0	0	0	2.07417	1.08639	7.35707	6.54332	8.17882	4.18327	1.13496	1.43109	0.52676	6.56562
Q8BG32	Psmd11	26S proteasome non-ATPase regulatory subunit 11	0.987663	0	0	0	0	0	3.25932	3.45143	2.95805	1.57969	2.07138	1.08659	0.888845	0.888533	0	0	2.07417	2.17277	7.35707	5.7254	4.08941	4.18327	0.164611	2.40108	1.00405	5.33879
Q9D8W5	Psmd12	26S proteasome non-ATPase regulatory subunit 12	0	0	0	0	0	0	1.08644	1.18335	1.47903	0.789845	0	0	0	0.888533	0	0	0	0	2.45236	3.27166	3.06706	3.13745	0	0.756443	0.148089	2.98213
Q9WVJ2	Psmd13	26S proteasome non-ATPase regulatory subunit 13	0.987663	0	2.56492	3.65079	0.98723	1.08591	1.08644	0	1.47903	2.36954	0	0	1.77769	0.888533	0	0	0	1.08639	4.90471	6.54332	3.06706	4.18327	1.54609	0.8225	0.625435	4.67459
O35593	Psmd14	26S proteasome non-ATPase regulatory subunit 14	0	1.08547	0	0.88803	0.98723	1.08591	0	1.18335	0.788814	0	0	0	0	0	0	0	0.987702	0	1.6349	3.27166	2.0447	1.04582	0.674439	0.328693	0.164617	1.99927
Q8VDM4	Psmd2	26S proteasome non-ATPase regulatory subunit 2	3.06176	1.08547	6.0177	4.53882	2.86297	0	2.17288	0	5.22589	4.04796	0	0	0	0	0	0	2.07417	1.08639	9.80943	8.99706	17.38	16.7331	2.92778	1.90779	0.52676	13.2299
P14685	Psmd3	26S proteasome non-ATPase regulatory subunit 3	0	1.08547	0	0	0.98723	1.08591	1.08644	1.18335	2.26784	0.789845	2.07138	1.08659	0.888845	0.888533	0	0	0.987702	1.08639	4.90471	5.7254	5.11176	4.18327	0.526434	1.41424	0.641911	4.98129
O35226	Psmd4	26S proteasome non-ATPase regulatory subunit 4	0	0	0	0	0	0	0	0	0	0	0	0	0	0	0	0	0	0	0	0	0	0	0	0	0	0
Q8BJY1	Psmd5	26S proteasome non-ATPase regulatory subunit 5	0	0	0	0	0	0	0	0	0	0	0	0	0	0	0	0	0	0	0	0	1.02235	0	0	0	0	0.255588
Q99JI4	Psmd6	26S proteasome non-ATPase regulatory subunit 6	0.987663	1.08547	0.887857	0	0.98723	0	0	2.36669	1.47903	0.789845	1.08501	0	0	0	0	0	0.987702	2.17277	1.6349	1.63583	4.08941	2.09164	0.658036	0.953429	0.526746	2.36294
P26516	Psmd7	26S proteasome non-ATPase regulatory subunit 7	0.987663	0	0.887857	0.88803	1.87574	1.08591	1.08644	1.18335	1.47903	0	0	0	0	1.77707	0	0	0	0	1.6349	4.90749	3.06706	3.13745	0.954199	0.624802	0.296178	3.18673
Q9CX56	Psmd8	26S proteasome non-ATPase regulatory subunit 8	0	0	0	0	0	0	0	0	0	0	0	0	0	0	0	0	0	0	0	0.817915	0	0	0	0	0	0.204479
Q9CR00	Psmd9	26S proteasome non-ATPase regulatory subunit 9	0.987663	0	0	0	0.98723	1.08591	1.08644	0	0.788814	0.789845	0	1.08659	0	0	0	0	0	0	0.817452	0.817915	0	0	0.510134	0.625281	0	0.408842
P97371	Psme1	Proteasome activator complex subunit 1	8.09884	5.32865	5.12984	5.52552	5.72593	4.24492	4.44453	2.36669	5.22589	5.62765	3.15639	1.08659	2.66653	1.77707	0	0	2.07417	4.44431	13.0792	8.17915	10.2235	13.5956	5.67562	3.65129	1.82701	11.2694
P97372	Psme2	Proteasome activator complex subunit 2	6.02475	4.24318	1.67706	1.87473	4.83742	5.33083	3.25932	2.36669	3.74686	4.04796	3.15639	3.35855	4.44422	4.54139	3.35615	3.65022	3.06188	3.35792	8.17452	13.0866	11.2459	10.4582	3.998	3.32263	3.7353	10.7413
P61290	Psme3	Proteasome activator complex subunit 3	0	0	0	0	0	0	0	0	0	0	0	0	0	0	0	0	0	0	0	0.817915	0	0	0	0	0	0.204479
Q922I7	Ptbp1	MCG13402, isoform CRA_c	13.1359	13.7163	6.0177	3.65079	13.4263	8.48984	7.70385	8.08621	8.18394	7.20734	4.2414	4.44514	2.66653	0.888533	3.35615	0	5.13605	5.5307	6.53962	8.17915	8.17882	8.36655	9.73948	6.64465	2.92966	7.81603
Q91Z31	Ptbp2	Polypyrimidine tract-binding protein 2	0	0	0	0	0	0	0	0	0	0	0	0	0	0	0	0	0	0	0	0.817915	1.02235	1.04582	0	0	0	0.721521
G3UXA6	Ptbp3	Polypyrimidine tract-binding protein 3	0	0	0	0	0	0	0	0	0	0	0	0	0	0	0	0	0	0	0	0	0	0	0	0	0	0
Q60866	Pter	Phosphotriesterase-related protein	0	0	0	0	0	0	0	0	0	0	0	0	0	0	0	0	0	0	0	0	0	0	0	0	0	0
Q9R0Q7	Ptges3	Prostaglandin E synthase 3	0.987663	0	0	0	1.87574	1.08591	1.08644	0	0.788814	0.789845	1.08501	1.08659	0	0	0	0	0.987702	0	0	0.817915	0	0	0.658218	0.806116	0.164617	0.204479
Q91YR9	Ptgr1	Prostaglandin reductase 1	0.987663	1.08547	0	0	0.98723	0	1.08644	1.18335	1.47903	1.57969	2.07138	2.17318	2.66653	2.76432	0	0	2.07417	2.17277	0.817452	0.817915	2.0447	2.09164	0.51006	1.59551	1.61297	1.44293
Q8VDQ1	Ptgr2	Prostaglandin reductase 2	0	0	0	0	0.98723	0	0	0	0	0	0	0	0	0	0	0	0	0	0	0	0	0	0.164538	0	0	0
Q9D0J8	Ptms	Parathymosin	1.97533	2.07225	0	0	1.87574	3.15901	2.17288	3.45143	1.47903	1.57969	2.07138	2.17318	0.888845	0.888533	5.13294	1.87444	3.06188	2.17277	2.45236	3.27166	3.06706	3.13745	1.51372	2.1546	2.33657	2.98213
P58389	Ptpa	Serine/threonine-protein phosphatase 2A activator	0	1.08547	0.887857	0	0	0	1.08644	1.18335	0	0	1.08501	1.08659	0.888845	0.888533	0	0	0	0	0.817452	0.817915	0	1.04582	0.328887	0.740231	0.29623	0.670296
P35235	Ptpn11	Tyrosine-protein phosphatase non-receptor type 11	0	0	0	0	0	0	0	0	0	0	0	0	0	0	0	0	0	0	0	0	0	1.04582	0	0	0	0.261455
G5E8J4	Ptpn21	Tyrosine-protein phosphatase non-receptor type	0	0	0	0	0	0	0	0	0	0	0	0	0	0	0	0	0	0	0	0	0	0	0	0	0	0
Q6PB44	Ptpn23	Tyrosine-protein phosphatase non-receptor type 23	0	0	0	0	0	0	0	0	0	0	0	0	0	0	0	0	0	0	0	0	1.02235	0	0	0	0	0.255588
P29351	Ptpn6	Tyrosine-protein phosphatase non-receptor type 6	0	0	0	0	0	0	0	0	0	0	0	0	0	0.888533	0	0	0	0	0	0	0	0	0	0	0.148089	0
P06800	Ptprc	Receptor-type tyrosine-protein phosphatase C	0	0	0	0	0	0	0	0	0	0	0	0	0	0	0	0	0	0	1.6349	0.817915	0	0	0	0	0	0.613205
Q68FM4	Ptprm	Ptprm protein	0	0	0	0	0	0	0	0	0	0	0	0	0	0	0	0	0	0	0	0	0	0	0	0	0	0
Q8R2Y8	Ptrh2	Peptidyl-tRNA hydrolase 2, mitochondrial	0	0	0	0	0	0	0	0	0	0	0	0	0	0	0	0	0	0	0.817452	0.817915	0	0	0	0	0	0.408842
Q3UEB3	Puf60	Poly(U)-binding-splicing factor PUF60	0	0	0	0	0	0	0	0	0	0	0	0	0	0	0	0	0	0	0.817452	0	1.02235	1.04582	0	0	0	0.721406
P42669	Pura	Transcriptional activator protein Pur-alpha	0	0	0	0	0	0	0	0	0	0.789845	0	0	0	0	0	0	0	0	0	0.817915	1.02235	1.04582	0	0.131641	0	0.721521
O35295	Purb	Transcriptional activator protein Pur-beta	0	0	0	0	0	0	0	0	0	0	0	0	0	0	0	0	0	0	0	0.817915	1.02235	1.04582	0	0	0	0.721521
F6XMS4	Pus7	Pseudouridylate synthase 7 homolog (Fragment)	0	0	0	0	0.98723	0	0	1.18335	0	0	0	0	0	0	0	0	0	0	0	0	0	0	0.164538	0.197225	0	0
P32848	Pvalb	Parvalbumin alpha	17.1853	16.874	20.5194	20.1287	17.2765	22.3105	18.7658	18.5391	11.9308	16.0931	39.9481	35.5611	3.55538	2.76432	8.4891	12.8251	7.21022	11.0614	3.26981	1.63583	4.08941	5.22909	19.0491	23.473	7.65092	3.55603
Q3UQ28	Pxdn	Peroxidasin homolog	0	0	0	0	0	0	0	0	0	0	0	0	0	0	0	0	0	0	0	0	0	0	0	0	0	0
F8VQ28	Pxn	Paxillin	0	0	0	0	0	0	0	0	0	0	0	0	0	0	0	0	0	0	0	0	0	1.04582	0	0	0	0.261455
Q9EPB4	Pycard	Apoptosis-associated speck-like protein containing a CARD	0.987663	1.08547	0	0	0.98723	2.0731	0	0	0.788814	0	0	0	0.888845	0	0	0	0	0	4.08726	6.54332	6.13411	4.18327	0.855576	0.131469	0.148141	5.23699
Q8CI94	Pygb	Glycogen phosphorylase, brain form	9.0865	6.31543	26.4384	29.2063	4.83742	5.33083	9.87673	10.4529	8.97275	12.835	14.697	14.422	1.77769	0.888533	3.35615	0	3.06188	4.44431	8.99197	10.6329	4.08941	4.18327	13.5358	11.8761	2.25476	6.97439
Q9ET01	Pygl	Glycogen phosphorylase, liver form	1.97533	2.07225	6.8069	7.30158	0.98723	2.0731	1.08644	2.36669	2.95805	4.8378	3.15639	5.53172	5.33307	2.76432	0	0	0	1.08639	4.08726	2.45374	1.02235	0	3.53606	3.32285	1.53063	1.89084
Q9WUB3	Pygm	Glycogen phosphorylase, muscle form	38.4201	35.919	112.659	114.161	33.6645	27.5426	57.285	57.984	58.0764	61.0155	73.4848	78.8271	11.6537	12.7356	30.5015	18.2511	22.7171	24.3943	23.7061	24.5374	17.38	19.8705	60.3944	64.4455	20.0422	21.3735
Q61838	Pzp	Preancy zone protein	18.173	15.8873	36.6981	39.2707	26.9514	25.4695	20.9387	17.3558	37.9617	36.1354	55.6314	61.0465	227.544	226.872	120.328	113.453	71.2133	68.8374	2.45236	4.08957	19.4247	14.6415	27.075	38.1782	138.041	10.152
Q8BML9	Qars	Glutamine--tRNA ligase	0	0	0	0	0	0	0	0	1.47903	0.789845	0	0	0	0	0	0	0	0	1.6349	1.63583	0	1.04582	0	0.378145	0	1.07914
A0A0R4J0G6	Qpct	Glutaminyl-peptide cyclotransferase	0	0	0	0	0	0	0	0	0	0	0	0	0	0	0	0	0	0	0.817452	0	0	0	0	0	0	0.204363
Q8BND5	Qsox1	Sulfhydryl oxidase 1	0	0	0	0.88803	0	0	0	0	0	0	0	0	8.09836	8.19424	0	0	0	0	0	0	0	0	0.148005	0	2.71543	0
P61027	Rab10	Ras-related protein Rab-10	5.03708	2.07225	1.67706	1.87473	2.86297	3.15901	5.53097	2.36669	3.74686	1.57969	3.15639	4.44514	1.77769	1.77707	0	3.65022	4.14835	3.35792	1.6349	2.45374	2.0447	2.09164	2.78052	3.47096	2.45187	2.05625
P46638	Rab11b	Ras-related protein Rab-11B	0.987663	0	0	0	1.87574	3.15901	0	0	0	0	0	0	0	0	1.67808	0	0.987702	1.08639	2.45236	2.45374	2.0447	1.04582	1.00374	0	0.625361	1.99916
Q91V41	Rab14	Ras-related protein Rab-14	0	1.08547	0	0	0	0	0	0	0	0	0	0	0.888845	0	0	1.87444	0.987702	0	0.817452	2.45374	0	1.04582	0.180911	0	0.625164	1.07925
P62821	Rab1A	Ras-related protein Rab-1A	4.04942	1.08547	0.887857	0	2.86297	2.0731	3.25932	0	3.74686	2.36954	4.2414	4.44514	1.77769	1.77707	0	1.87444	6.22252	7.80224	2.45236	4.08957	5.11176	3.13745	1.82647	3.01038	3.24232	3.69779
Q9D1G1	Rab1b	Ras-related protein Rab-1B	1.97533	0	0	0	0.98723	1.08591	2.17288	0	1.47903	0	3.15639	2.17318	1.77769	1.77707	0	1.87444	2.07417	1.08639	0.817452	1.63583	2.0447	2.09164	0.674744	1.49691	1.43163	1.64741
P35282	Rab21	Ras-related protein Rab-21	0	0	0	0	0	0	0	0	0	0	0	0	0	0	0	0	0	0	0	0.817915	0	0	0	0	0	0.204479
P53994	Rab2a	Ras-related protein Rab-2A	0	2.07225	0	0	0	0	1.08644	1.18335	2.26784	1.57969	1.08501	3.35855	0	0	0	1.87444	2.07417	0	2.45236	1.63583	0	0	0.345375	1.76015	0.658102	1.02205
B1AQD4	Rab34	Ras-related protein Rab-34 (Fragment)	0	0	0	0	0	0	0	0	0	0	0	0	0	0	0	0	0	0	0	0	0	0	0	0	0	0
Q8CAM5	Rab36	Ras-related protein Rab-36	0	0	0	0	0	0	0	0	0	0	0	0	0	0	0	0	0	0	0	0	0	0	0	0	0	0
P35276	Rab3d	Ras-related protein Rab-3D	0	0	0	0	0	0	0	0	0	0	0	0	0	0	0	0	0	0	0.817452	0	0	0	0	0	0	0.204363
Q8VDV3	Rab3il1	Guanine nucleotide exchange factor for Rab-3A	0	0	0	0	0	0	0	0	0	0	0	0	0	0	0	0	0	0	0	0	0	0	0	0	0	0
Q9CQD1	Rab5a	Ras-related protein Rab-5A	0	0	0	0	0	0	0	0	0	0	0	0	0	0	0	0	0	0	0.817452	0	0	1.04582	0	0	0	0.465818
P61021	Rab5b	Ras-related protein Rab-5B	0	0	0	0	0	0	0	0	0	0	0	0	0	0	0	0	0	0	0.817452	0.817915	0	0	0	0	0	0.408842
Q8C266	Rab5c	Ras-related protein Rab-5C	0	0	0	0	0	0	0	0	0	0	0	0	0.888845	0.888533	0	1.87444	0.987702	0	1.6349	0.817915	1.02235	1.04582	0	0	0.773253	1.13025
P35279	Rab6a	Ras-related protein Rab-6A	0	0	0	0	0	0	0	0	0	0	0	0	0	0	0	0	0	0	0.817452	0	0	0	0	0	0	0.204363
P51150	Rab7a	Ras-related protein Rab-7a	0	1.08547	0	0	0	0	1.08644	2.36669	3.74686	1.57969	6.31279	0	2.66653	3.65286	0	1.87444	3.06188	4.44431	6.53962	4.08957	6.13411	5.22909	0.180911	2.51541	2.61667	5.4981
P61028	Rab8b	Ras-related protein Rab-8B	0	0	0	0	0	0	0	0	0	0	0	0	0	0	0	0	0	0	0	0	0	0	0	0	0	0
Q3TLP8	Rac1	RAS-related C3 botulinum substrate 1, isoform CRA_a	1.97533	2.07225	0	0	1.87574	0	3.25932	1.18335	1.47903	1.57969	1.08501	2.17318	1.77769	1.77707	0	0	0.987702	1.08639	0.817452	0.817915	0	0	0.987219	1.79326	0.938141	0.408842
Q05144	Rac2	Ras-related C3 botulinum toxin substrate 2	0	0	0	0	0	0	0	0	0	0.789845	0	0	1.77769	1.77707	0	0	2.07417	0	0	0.817915	0	0	0	0.131641	0.938155	0.204479
P68040	Rack1	Receptor of activated protein C kinase 1	3.06176	3.15772	0	0.88803	1.87574	2.0731	5.53097	7.00147	5.22589	4.04796	0	2.17318	4.44422	3.65286	8.4891	7.30044	7.21022	9.97501	4.08726	7.36123	5.11176	4.18327	1.84272	3.99658	6.84531	5.18588
P54726	Rad23a	UV excision repair protein RAD23 homolog A	0	0	0	0	0	0	0	0	0	0	0	0	0	0	0	0	0	0	0	0.817915	0	0	0	0	0	0.204479
P54728	Rad23b	UV excision repair protein RAD23 homolog B	4.04942	3.15772	0.887857	0.88803	2.86297	4.24492	3.25932	4.63478	4.43708	4.04796	4.2414	5.53172	0	0.888533	6.81102	5.52466	6.22252	4.44431	0.817452	1.63583	5.11176	3.13745	2.68182	4.35871	3.98184	2.67562
Q6PFE3	Rad54b	DNA repair and recombination protein RAD54B	0	0	0	0	0	0	0	0	0	0	0	0	0	0	0	0	0	0	0	0	0	0	0	0	0	0
Q64012	Raly	RNA-binding protein Raly	0	1.08547	0	0	0	0	0	0	0	0	0	0	0	0	0	0	0	0	0	0	0	0	0.180911	0	0	0
P62827	Ran	GTP-binding nuclear protein Ran	5.03708	4.24318	1.67706	0.88803	4.83742	4.24492	5.53097	5.81812	4.43708	4.04796	3.15639	5.53172	2.66653	1.77707	8.4891	5.52466	4.14835	5.5307	2.45236	4.08957	5.11176	2.09164	3.48795	4.75371	4.6894	3.43633
P34022	Ranbp1	Ran-specific GTPase-activating protein	1.97533	2.07225	0	0	2.86297	2.0731	2.17288	1.18335	0.788814	0	3.15639	2.17318	1.77769	1.77707	0	1.87444	2.07417	1.08639	0.817452	0.817915	3.06706	2.09164	1.49727	1.5791	1.43163	1.69852
P46061	Rangap1	Ran GTPase-activating protein 1	0	0	0	0	0	0	0	0	0	0	0	0	0	0	0	0	0	0	1.6349	0.817915	1.02235	1.04582	0	0	0	1.13025
P62835	Rap1a	Ras-related protein Rap-1A	0	0	0	0	0	0	0	0	0	0	0	0	0	0	0	0	0	0	1.6349	1.63583	2.0447	2.09164	0	0	0	1.85177
Q99JI6	Rap1b	Ras-related protein Rap-1b	3.06176	3.15772	1.67706	2.76276	4.83742	3.15901	3.25932	3.45143	3.74686	4.04796	5.22778	4.44514	3.55538	3.65286	3.35615	5.52466	4.14835	3.35792	0	0	0	0	3.10929	4.02975	3.93255	0
E9Q912	Rap1gds1	RAP1, GTP-GDP dissociation stimulator 1	0	0	0	0	0	0	0	0	0	0	0	0	0	0	0	0	0	0	0.817452	0	0	0	0	0	0	0.204363
P61226	Rap2b	Ras-related protein Rap-2b	0	0	0	0	0	0	0	0	0	0	0	0	0	0	0	0	0	0	0	0	0	0	0	0	0	0
Q8BU31	Rap2c	Ras-related protein Rap-2c	0	0	0	0	0	0	0	0	0	0	0	0	0	0	0	0	0	0	0.817452	0.817915	0	0	0	0	0	0.408842
Q9D0I9	Rars	Arginine--tRNA ligase, cytoplasmic	0	1.08547	0	0	0	0	1.08644	0	0.788814	0	0	0	0	0	0	0	0	0	4.90471	4.08957	2.0447	2.09164	0.180911	0.312542	0	3.28266
Q60972	Rbbp4	Histone-binding protein RBBP4	1.97533	2.07225	0	0	0.98723	0	2.17288	3.45143	1.47903	2.36954	0	0	0.888845	0	0	0	0.987702	1.08639	1.6349	3.27166	5.11176	3.13745	0.839135	1.57881	0.493822	3.28895
Q60973	Rbbp7	Histone-binding protein RBBP7	0	0	0	0	0	0	0	0	0	0	0	0	0	0	0	0	0	0	3.26981	3.27166	2.0447	5.22909	0	0	0	3.45382
Q8BG13	Rbm3	RNA-binding protein 3	1.97533	2.07225	0	0	1.87574	1.08591	0	0	0	0	0	0	1.77769	0	0	0	0.987702	0	0	0	0	0	1.1682	0	0.460899	0
Q8VH51	Rbm39	RNA-binding protein 39	0	0	0	0	0	0	0	0	0	0	0	0	0	0	0	0	0	0	0	0.817915	0	0	0	0	0	0.204479
Q9WV02	Rbmx	RNA-binding motif protein, X chromosome	0.987663	1.08547	0	0	0.98723	0	0	1.18335	0	0.789845	0	0	0	0	0	0	0	0	0	0	0	0	0.51006	0.328865	0	0
Q00915	Rbp1	Retinol-binding protein 1	0	0	0	0	0	0	0	0	0	0	0	0	0	0	0	0	0	0	0.817452	0	0	0	0	0	0	0.204363
Q6PFB2	Rcc1	Rcc1 protein	0	0	0	0	0	0	0	0	0	0	0	0	0	0	0	0	0	0	0.817452	0	0	0	0	0	0	0.204363
Q8BK67	Rcc2	Protein RCC2	0	0	0	0	0	0	0	0	0	0	0	0	0	0	0	0	0	0	0	0	0	1.04582	0	0	0	0.261455
Q05186	Rcn1	Reticulocalbin-1	0	0	0	0	0	0	0	0	0	0	1.08501	1.08659	0	0	1.67808	0	2.07417	1.08639	3.26981	2.45374	2.0447	2.09164	0	0.361933	0.80644	2.46497
Q8BP92	Rcn2	Reticulocalbin-2	0	0	0	0	0	0	0	0	0.788814	0	0	0	0	0	0	0	0	0	1.6349	1.63583	5.11176	4.18327	0	0.131469	0	3.14144
Q8BH97	Rcn3	Reticulocalbin-3	1.97533	0	0	0	0	1.08591	0	0	2.26784	1.57969	6.31279	8.89027	0.888845	2.76432	22.0124	20.1255	14.4204	16.6909	13.8967	15.5404	22.4918	20.9164	0.510206	3.1751	12.8171	18.2113
P26043	Rdx	Radixin	0	0	0	0	0	0	0	0	0	0	0	0	0	0	0	0	0	0	4.08726	4.08957	2.0447	1.04582	0	0	0	2.81684
P82343	Renbp	N-acylglucosamine 2-epimerase	0	0	0	0	0	0	0	0	0	0	0	0	0	0	0	0	0	0	0	0	0	0	0	0	0	0
Q9D8S4	Rexo2	Oligoribonuclease, mitochondrial	0	0	0	0	0	0	0	0	0	0	0	0	0	0	0	0	0	0	0.817452	0.817915	1.02235	2.09164	0	0	0	1.18734
G3X8W6	Rgs11	MCG1588, isoform CRA_c	0	0	0	0	0	0	0	0	0	0	0	0	0	0	0	0	0	0	0	0	0	0	0	0	0	0
P62746	Rhob	Rho-related GTP-binding protein RhoB	0	2.07225	0	0	1.87574	1.08591	1.08644	3.45143	1.47903	0.789845	0	1.08659	0	0	0	0	2.07417	1.08639	0.817452	0.817915	1.02235	1.04582	0.838983	1.31555	0.52676	0.925884
Q80U16	Ripor2	Rho family-interacting cell polarization regulator 2	0	0	0	0	0	0	0	0	0	0	0	0	0	0	0	0	0	0	0	0	0	0	0	0	0	0
O35292	Rnase2b	Ribonuclease 2B	3.06176	2.07225	0	0	2.86297	2.0731	0	0	0.788814	0	1.08501	0	0	0.888533	0	0	0	0	0.817452	0.817915	1.02235	0	1.67835	0.312304	0.148089	0.66443
Q8C7E4	Rnase4	Ribonuclease 4	0	0	0	0.88803	0	0	0	0	0	0	0	0	0	0	0	0	0	0	0	0	0	0	0.148005	0	0	0
A0A1B0GSG5	Rnh1	Ribonuclease inhibitor	4.04942	5.32865	0	0.88803	2.86297	4.24492	3.25932	3.45143	4.43708	4.8378	3.15639	3.35855	4.44422	3.65286	5.13294	7.30044	5.13605	3.35792	3.26981	4.90749	4.08941	5.22909	2.89566	3.75009	4.83741	4.37395
Q8VCT3	Rnpep	Aminopeptidase B	0	0	0	0	0	0	0	0	0	0	0	0	0	0	0	0	0	0	0	0	1.02235	2.09164	0	0	0	0.778497
Q91ZQ5	Rpe65	Retinoid isomerohydrolase	0	0	0	0	0	0	0	0	0	0	0	0	0	0	0	0	0	0	0	0	0	0	0	0	0	0
Q6ZWV3	Rpl10	60S ribosomal protein L10	0	0	0	0	0	0	0	0	0.788814	1.57969	0	0	0.888845	0	0	1.87444	0.987702	1.08639	1.6349	1.63583	2.0447	2.09164	0	0.394751	0.806229	1.85177
P53026	Rpl10a	60S ribosomal protein L10a	0	0	0	0	0	0	0	1.18335	0.788814	0.789845	1.08501	0	0	0	0	0	2.07417	2.17277	4.90471	4.90749	1.02235	1.04582	0	0.641169	0.707825	2.97009
E9PYL9	Rpl11	Predicted gene 10036	0	0	0	0	0	0	0	0	0.788814	0.789845	0	0	0	0	0	0	0	0	0	0	0	0	0	0.26311	0	0
P35979	Rpl12	60S ribosomal protein L12	3.06176	3.15772	0.887857	0.88803	1.87574	2.0731	3.25932	3.45143	0.788814	0.789845	1.08501	1.08659	0.888845	0	3.35615	1.87444	0.987702	2.17277	4.90471	8.17915	6.13411	6.27491	1.9907	1.7435	1.54665	6.37322
P47963	Rpl13	60S ribosomal protein L13	0	0	0	0	0	0	1.08644	1.18335	0.788814	0.789845	0	0	0	0	3.35615	1.87444	2.07417	3.35792	0.817452	0	0	0	0	0.641408	1.77711	0.204363
Q9CR57	Rpl14	60S ribosomal protein L14	1.97533	2.07225	0	0	1.87574	2.0731	2.17288	2.36669	2.26784	2.36954	0	1.08659	1.77769	0.888533	5.13294	3.65022	3.06188	4.44431	2.45236	3.27166	1.02235	1.04582	1.33274	1.71059	3.15926	1.94805
Q9CZM2	Rpl15	60S ribosomal protein L15	0	0	0.887857	1.87473	0	0	2.17288	2.36669	2.26784	2.36954	0	0	1.77769	0.888533	1.67808	1.87444	4.14835	3.35792	1.6349	2.45374	2.0447	1.04582	0.460431	1.52949	2.2875	1.79479
Q6ZWZ7	Rpl17	60S ribosomal protein L17	0	0	0	0	0	0	0	0	0	0	0	0	0	0	1.67808	1.87444	0.987702	0	1.6349	1.63583	2.0447	0	0	0	0.756703	1.32886
P35980	Rpl18	60S ribosomal protein L18	0.987663	0	0	0	1.87574	0	1.08644	1.18335	2.26784	2.36954	0	0	0.888845	0.888533	3.35615	3.65022	3.06188	3.35792	0.817452	1.63583	0	0	0.477233	1.15119	2.53393	0.613321
A0A1D5RM85	Rpl18a	60S ribosomal protein L18a (Fragment)	0	0	0	0	0	0	0	0	0	0	0	0	0	0	0	0	0	0	0.817452	0.817915	0	0	0	0	0	0.408842
P84099	Rpl19	60S ribosomal protein L19	0	0	0	0	0	0	0	0	0	0	0	0	0	0	0	0	0.987702	1.08639	0	0	0	0	0	0	0.345682	0
O09167	Rpl21	60S ribosomal protein L21	0	0	0	0	0	0	0	0	0	0	0	0	0	0	0	0	0	0	0.817452	0.817915	0	0	0	0	0	0.408842
P67984	Rpl22	60S ribosomal protein L22	1.97533	2.07225	0	0	0.98723	1.08591	1.08644	0	0.788814	0	0	0	0	0.888533	0	0	3.06188	1.08639	0	0	0	0	1.02012	0.312542	0.839466	0
Q9D7S7	Rpl22l1	60S ribosomal protein L22-like 1	0.987663	1.08547	0	0	0	0	0	0	0	0	0	0	0	0	0	0	0	0	0	0	0	0	0.345521	0	0	0
P62830	Rpl23	60S ribosomal protein L23	0	0	0	0	0	0	1.08644	1.18335	0.788814	0	0	0	0.888845	0.888533	0	0	2.07417	2.17277	3.26981	1.63583	2.0447	1.04582	0	0.509767	1.00405	1.99904
P62751	Rpl23a	60S ribosomal protein L23a	1.97533	3.15772	0.887857	0	1.87574	2.0731	3.25932	3.45143	3.74686	2.36954	3.15639	3.35855	1.77769	1.77707	5.13294	3.65022	3.06188	3.35792	0.817452	0	0	0	1.66162	3.22368	3.12629	0.204363
Q8BP67	Rpl24	60S ribosomal protein L24	0	0	0	0	0	0	0	1.18335	1.47903	0.789845	0	0	1.77769	1.77707	0	0	4.14835	2.17277	2.45236	1.63583	0	1.04582	0	0.57537	1.64598	1.2835
P61255	Rpl26	60S ribosomal protein L26	0	0	0	0	0	0	0	0	0	0	0	0	0	0.888533	1.67808	0	0.987702	0	0	0	0	0	0	0	0.592385	0
P61358	Rpl27	60S ribosomal protein L27	0	0	0	0	0	0	0	0	0	0	0	0	0.888845	0.888533	0	0	2.07417	1.08639	1.6349	0.817915	0	0	0	0	0.82299	0.613205
P14115	Rpl27a	60S ribosomal protein L27a	0.987663	0	0.887857	1.87473	0.98723	2.0731	3.25932	1.18335	2.26784	1.57969	1.08501	2.17318	2.66653	1.77707	5.13294	9.17488	4.14835	4.44431	0	0	0	0	1.1351	1.92473	4.55735	0
P27659	Rpl3	60S ribosomal protein L3	0	0	0	0	0	0	1.08644	0	0.788814	1.57969	0	0	0.888845	0	0	1.87444	5.13605	4.44431	3.26981	4.90749	5.11176	3.13745	0	0.575824	2.05727	4.10663
P62889	Rpl30	60S ribosomal protein L30	0	0	0	0	0	0	0	0	0	0	0	0	0	0	0	0	0.987702	0	0.817452	0.817915	0	0	0	0	0.164617	0.408842
A0A0A6YX26	Rpl31	60S ribosomal protein L31	0	0	0	0	1.87574	2.0731	0	0	0	0.789845	0	0	0.888845	0	1.67808	1.87444	3.06188	2.17277	0.817452	0.817915	1.02235	1.04582	0.65814	0.131641	1.61267	0.925884
P62911	Rpl32	60S ribosomal protein L32	0	0	0	0	0	0	0	0	0	0	0	0	0.888845	0.888533	0	0	2.07417	2.17277	0	0	0	0	0	0	1.00405	0
Q6ZWV7	Rpl35	60S ribosomal protein L35	0	0	0	0	0	0	0	0	0	1.57969	0	0	0	0	0	0	0	0	0	0	0	0	0	0.263282	0	0
Q6ZWZ4	Rpl36	60S ribosomal protein L36	0	0	0	0	0	0	0	0	0	0	0	0	0.888845	1.77707	3.35615	1.87444	0.987702	0	0	0	0	0	0	0	1.4807	0
Q9JJI8	Rpl38	60S ribosomal protein L38	0	0	0	0	0	0	0	0	0	0	0	0	0	0.888533	0	1.87444	0.987702	0	1.6349	3.27166	1.02235	1.04582	0	0	0.625112	1.74368
P62892	Rpl39	60S ribosomal protein L39	0	0	0	0	0	0	0	0	0	0	0	0	0	0	0	0	0	0	0	0	0	0	0	0	0	0
Q9D8E6	Rpl4	60S ribosomal protein L4	5.03708	5.32865	0	0	3.8502	3.15901	2.17288	4.63478	3.74686	3.25811	3.15639	4.44514	1.77769	2.76432	3.35615	7.30044	6.22252	6.61709	4.90471	4.90749	2.0447	3.13745	2.89582	3.56903	4.67304	3.74859
P47962	Rpl5	60S ribosomal protein L5	0	0	0	0	0	0	1.08644	0	0.788814	0.789845	1.08501	1.08659	0	0	1.67808	0	3.06188	0	0.817452	0.817915	0	0	0	0.806116	0.789992	0.408842
P47911	Rpl6	60S ribosomal protein L6	9.0865	8.48636	0	0.88803	5.72593	3.15901	7.70385	8.08621	7.49373	7.20734	3.15639	3.35855	3.55538	5.42992	10.1672	5.52466	10.2721	14.4193	5.72217	6.54332	7.15647	7.32073	4.55764	6.16768	8.22809	6.68567
F6XI62	Rpl7	60S ribosomal protein L7 (Fragment)	1.97533	2.07225	0	0	0.98723	1.08591	2.17288	2.36669	0.788814	0.789845	2.07138	2.17318	3.55538	1.77707	3.35615	3.65022	5.13605	6.61709	2.45236	0.817915	0	0	1.02012	1.72713	4.01533	0.817568
P12970	Rpl7a	60S ribosomal protein L7a	3.06176	3.15772	0	0	0	0	2.17288	3.45143	1.47903	3.25811	0	0	0	0	1.67808	0	6.22252	2.17277	1.6349	1.63583	1.02235	1.04582	1.03658	1.72691	1.6789	1.33473
P62918	Rpl8	60S ribosomal protein L8	0	0	0	0	0	0	0	0	0.788814	0.789845	0	0	0	0	0	0	0.987702	1.08639	0	0.817915	0	0	0	0.26311	0.345682	0.204479
A0A140T8T4	Rpl9-ps6	Ribosomal protein L9, pseudogene 6	5.03708	4.24318	0	0	0.98723	2.0731	3.25932	1.18335	1.47903	1.57969	0	0	0	0	5.13294	1.87444	5.13605	2.17277	5.72217	4.90749	6.13411	3.13745	2.05677	1.25023	2.38603	4.97531
P14869	Rplp0	60S acidic ribosomal protein P0	7.11118	6.31543	0.887857	0	8.68762	5.33083	6.61741	5.81812	5.22589	5.62765	4.2414	4.44514	5.33307	4.54139	13.5233	9.17488	9.2844	8.88862	11.4443	9.81498	10.2235	8.36655	4.72215	5.32927	8.45761	9.96234
E9Q3T0	Rplp1	Predicted pseudogene 10073	6.02475	6.31543	0	0.88803	7.70039	6.31802	6.61741	5.81812	5.9161	4.8378	6.31279	5.53172	4.44422	3.65286	6.81102	7.30044	5.13605	4.44431	0	0	0	0	4.5411	5.83899	5.29815	0
P99027	Rplp2	60S acidic ribosomal protein P2	18.173	19.045	6.0177	7.30158	18.2637	16.9797	14.3213	16.271	11.9308	11.2553	18.9384	14.422	8.09836	9.08278	27.1454	27.426	13.4327	16.6909	28.6108	31.8987	28.6259	35.5578	14.2968	14.5231	16.9793	31.1733
Q91YQ5	Rpn1	Dolichyl-diphosphooligosaccharide--protein glycosyltransferase subunit 1	0.987663	1.08547	0	0	0.98723	0	3.25932	0	0.788814	1.57969	0	3.35855	0.888845	0	0	0	3.06188	4.44431	11.4443	6.54332	3.06706	3.13745	0.51006	1.49773	1.39917	6.04804
Q9DBG6	Rpn2	Dolichyl-diphosphooligosaccharide--protein glycosyltransferase subunit 2	3.06176	3.15772	0.887857	0	1.87574	2.0731	4.44453	3.45143	4.43708	5.62765	3.15639	4.44514	2.66653	1.77707	1.67808	1.87444	5.13605	6.61709	16.349	17.1762	8.17882	10.4582	1.84269	4.26037	3.29154	13.0406
P63325	Rps10	40S ribosomal protein S10	8.09884	7.4009	0.887857	0.88803	7.70039	5.33083	6.61741	5.81812	3.74686	4.04796	1.08501	0	2.66653	2.76432	5.13294	0	8.2967	3.35792	8.99197	9.81498	7.15647	9.41236	5.05114	3.55256	3.70307	8.84395
A0A1W2P7A1	Rps12	40S ribosomal protein S12	0	0	0	0	0	0	0	0	0	0	0	0	0	0	0	0	0	0	0.817452	0.817915	0	0	0	0	0	0.408842
P62301	Rps13	40S ribosomal protein S13	5.03708	4.24318	1.67706	0.88803	3.8502	4.24492	4.44453	3.45143	2.26784	3.25811	1.08501	2.17318	1.77769	1.77707	5.13294	3.65022	5.13605	5.5307	6.53962	8.17915	3.06706	4.18327	3.32341	2.78002	3.83411	5.49227
P62264	Rps14	40S ribosomal protein S14	1.97533	2.07225	0	0	0.98723	1.08591	2.17288	3.45143	2.26784	2.36954	2.07138	0	0.888845	0.888533	3.35615	3.65022	2.07417	3.35792	0.817452	0.817915	0	0	1.02012	2.05551	2.36931	0.408842
P62843	Rps15	40S ribosomal protein S15	0	0	0	0	0	0	0	0	0.788814	0.789845	0	0	0	0.888533	0	0	0.987702	0	0.817452	0.817915	3.06706	1.04582	0	0.26311	0.312706	1.43706
P62245	Rps15a	40S ribosomal protein S15a	1.97533	3.15772	0	0	1.87574	1.08591	4.44453	4.63478	2.95805	4.04796	1.08501	0	1.77769	0.888533	0	1.87444	3.06188	3.35792	4.08726	4.08957	2.0447	3.13745	1.34911	2.86172	1.82674	3.33975
P14131	Rps16	40S ribosomal protein S16	3.06176	3.15772	0	0	4.83742	3.15901	6.61741	5.81812	3.74686	4.04796	2.07138	2.17318	0.888845	2.76432	5.13294	5.52466	7.21022	6.61709	0.817452	0.817915	0	0	2.36932	4.07915	4.68968	0.408842
P63276	Rps17	40S ribosomal protein S17	3.06176	3.15772	0.887857	0	3.8502	2.0731	3.25932	4.63478	2.95805	2.36954	3.15639	4.44514	0.888845	0.888533	3.35615	1.87444	4.14835	3.35792	7.35707	6.54332	9.20117	8.36655	2.17177	3.47054	2.41904	7.86703
A0A1Y7VKY1	Rps18	MCG116671	0.987663	1.08547	0	0	1.87574	2.0731	1.08644	1.18335	0.788814	0.789845	0	0	1.77769	0	1.67808	0	0.987702	1.08639	0	0	0	0	1.00366	0.641408	0.921643	0
D3Z722	Rps19	40S ribosomal protein S19	4.04942	3.15772	0	0	0.98723	1.08591	1.08644	1.18335	0.788814	0.789845	1.08501	0	1.77769	0.888533	1.67808	1.87444	2.07417	1.08639	2.45236	1.63583	1.02235	2.09164	1.54671	0.822243	1.56322	1.80054
P25444	Rps2	40S ribosomal protein S2	7.11118	8.48636	2.56492	1.87473	3.8502	4.24492	6.61741	7.00147	5.22589	4.8378	3.15639	1.08659	4.44422	5.42992	6.81102	1.87444	8.2967	7.80224	13.0792	11.4508	7.15647	10.4582	4.68872	4.65426	5.77642	10.5362
P60867	Rps20	40S ribosomal protein S20	0.987663	0	0	0	0.98723	0	0	0	0	0	0	0	0.888845	0	0	0	0	0	0.817452	0	0	0	0.329149	0	0.148141	0.204363
Q9CQR2	Rps21	40S ribosomal protein S21	0.987663	1.08547	0	0.88803	1.87574	1.08591	2.17288	2.36669	1.47903	0.789845	1.08501	0	0	0	1.67808	3.65022	2.07417	2.17277	0.817452	1.63583	1.02235	1.04582	0.987134	1.31558	1.59587	1.13036
P62267	Rps23	40S ribosomal protein S23	0	0	0	0	0	0	0	0	0	0	0	0	0	0	0	1.87444	0.987702	1.08639	0.817452	1.63583	0	0	0	0	0.658088	0.613321
P62849	Rps24	40S ribosomal protein S24	3.06176	3.15772	0.887857	0	0.98723	1.08591	3.25932	2.36669	2.26784	2.36954	0	0	2.66653	1.77707	5.13294	3.65022	5.13605	5.5307	2.45236	2.45374	3.06706	3.13745	1.53008	1.71056	3.98225	2.77765
P62852	Rps25	40S ribosomal protein S25	0	0	0	0	0.98723	0	0	1.18335	0.788814	0.789845	0	0	1.77769	0	0	1.87444	3.06188	1.08639	0	0	0	0	0.164538	0.460334	1.30006	0
P62855	Rps26	40S ribosomal protein S26	0	0	0	0	0	0	0	0	0	0	0	0	0	0	0	0	0	0	2.45236	0.817915	1.02235	1.04582	0	0	0	1.33461
P62983	Rps27a	Ubiquitin-40S ribosomal protein S27a	13.1359	15.8873	10.2597	10.9524	14.4136	13.8207	19.8522	18.5391	14.1986	12.0451	11.5406	11.0634	8.09836	6.31845	15.3001	20.1255	12.3463	13.3329	7.35707	8.99706	13.2906	12.5498	13.0782	14.5399	12.5869	10.5486
D3YYB0	Rps27l	40S ribosomal protein S27	0	0	0	0	0	0	1.08644	0	0.788814	1.57969	0	0	0.888845	0	0	0	0.987702	1.08639	0.817452	0	0	0	0	0.575824	0.493822	0.204363
P62858	Rps28	40S ribosomal protein S28	3.06176	4.24318	0.887857	0	3.8502	5.33083	2.17288	2.36669	2.26784	1.57969	2.07138	2.17318	1.77769	2.76432	3.35615	7.30044	3.06188	3.35792	1.6349	0.817915	2.0447	1.04582	2.89564	2.10528	3.60307	1.38584
P62908	Rps3	40S ribosomal protein S3	9.0865	5.32865	1.67706	0.88803	5.72593	4.24492	8.79029	8.08621	6.70492	8.78703	4.2414	3.35855	4.44422	3.65286	11.8453	10.9507	11.3586	9.97501	4.08726	5.7254	5.11176	7.32073	4.49185	6.6614	8.70443	5.56129
P97351	Rps3a	40S ribosomal protein S3a	0	2.07225	0	0	0	1.08591	0	0	0	0	0	0	0	0	3.35615	1.87444	0	2.17277	2.45236	3.27166	3.06706	2.09164	0.52636	0	1.23389	2.72068
P62702	Rps4x	40S ribosomal protein S4, X isoform	0.987663	2.07225	0	0	1.87574	1.08591	1.08644	1.18335	1.47903	1.57969	0	0	0	0.888533	0	1.87444	3.06188	2.17277	5.72217	5.7254	5.11176	3.13745	1.00359	0.888084	1.33294	4.9242
P97461	Rps5	40S ribosomal protein S5	0.987663	0	6.0177	5.52552	0	0	0	0	0.788814	0	0	0	0	0	0	0	0	0	3.26981	1.63583	2.0447	1.04582	2.08848	0.131469	0	1.99904
P62754	Rps6	40S ribosomal protein S6	0	0	0	0	0.98723	0	2.17288	2.36669	2.26784	1.57969	2.07138	0	0.888845	1.77707	3.35615	3.65022	2.07417	3.35792	1.6349	1.63583	0	0	0.164538	1.74308	2.5174	0.817684
P62082	Rps7	40S ribosomal protein S7	8.09884	8.48636	5.12984	4.53882	7.70039	8.48984	7.70385	7.00147	5.9161	5.62765	6.31279	4.44514	6.22191	5.42992	8.4891	7.30044	10.2721	8.88862	10.6269	11.4508	10.2235	6.27491	7.07402	6.16783	7.76702	9.64403
P62242	Rps8	40S ribosomal protein S8	3.06176	2.07225	0	0	0.98723	0	4.44453	4.63478	2.26784	2.36954	1.08501	2.17318	2.66653	1.77707	3.35615	1.87444	5.13605	3.35792	2.45236	2.45374	1.02235	0	1.02021	2.82914	3.02803	1.48211
Q6ZWN5	Rps9	40S ribosomal protein S9	0.987663	1.08547	0	0	0	0	0	0	0	0.789845	0	0	0	0	1.67808	0	0.987702	0	0	0	0	0	0.345521	0.131641	0.444297	0
P14206	Rpsa	40S ribosomal protein SA	15.1112	14.8018	1.67706	2.76276	11.5506	11.6489	15.4077	15.0877	11.142	13.6248	6.31279	6.61831	6.22191	6.31845	15.3001	20.1255	16.4946	14.4193	14.7141	13.0866	17.38	14.6415	9.59205	11.3655	13.1467	14.9556
P97347	Rptn	Repetin	0	0	0	0	0	0	0	0	0	0	0	0	0	0	0	0	0	0	0	0	0	0	0	0	0	0
Q6NTA4	Rragb	Ras-related GTP-binding protein B	0	0	0	0	0	0	0	0	0	0	0	0	0	0	0	0	0	0	0	0	0	0	0	0	0	0
P10833	Rras	Ras-related protein R-Ras	0	1.08547	0	0	0	0	0	0	0	0	0	0	0	0	0	0	0	0	0	0	0	0	0.180911	0	0	0
Q99PL5	Rrbp1	Ribosome-binding protein 1	3.06176	1.08547	1.67706	1.87473	0	0	2.17288	1.18335	5.9161	6.41749	2.07138	4.44514	0.888845	1.77707	15.3001	14.6009	12.3463	12.2465	9.80943	7.36123	8.17882	5.22909	1.28317	3.70106	9.52662	7.64464
P07742	Rrm1	Ribonucleoside-diphosphate reductase large subunit	0	0	0	0	0	0	0	0	0	0	0	0	0	0	0	0	0	0	0	0.817915	1.02235	1.04582	0	0	0	0.721521
P56183	Rrp1	Ribosomal RNA processing protein 1 homolog A	0	0	0	0	0	0	0	0	0	0	0	0	0	0	0	0	0	0	0	0	0	1.04582	0	0	0	0.261455
Q01730	Rsu1	Ras suppressor protein 1	0	0	0	0	0	0	0	0	0	0	0	0	0	0	0	0	0	0	0.817452	0	1.02235	0	0	0	0	0.459951
Q99LF4	Rtcb	tRNA-splicing ligase RtcB homolog	0	0	0	0	0	0	0	0	0	0	0	0	0	0	0	0	0	0	0.817452	1.63583	2.0447	0	0	0	0	1.1245
O70622	Rtn2	Reticulon-2	0	0	3.45278	4.53882	0	1.08591	1.08644	2.36669	2.26784	4.04796	2.07138	2.17318	0	0	0	0	0	0	1.6349	2.45374	2.0447	1.04582	1.51292	2.33558	0	1.79479
Q9ES97	Rtn3	Reticulon-3	0	0	0	0	0	0	0	0	0	0	0	0	0	0	0	0	0	0	0	0	0	0	0	0	0	0
Q99P72	Rtn4	Reticulon-4	0	0	4.24198	2.76276	0	0	1.08644	1.18335	0.788814	0.789845	1.08501	2.17318	0	0	0	0	0	0	3.26981	4.08957	0	1.04582	1.16746	1.18444	0	2.1013
Q9CQE8	RTRAF	RNA transcription, translation and transport factor protein	3.06176	3.15772	0	0	0	1.08591	2.17288	1.18335	1.47903	1.57969	0	1.08659	0	0.888533	0	0	2.07417	1.08639	7.35707	4.90749	4.08941	4.18327	1.21756	1.25026	0.674849	5.13431
A0A0G2JEA5	Rusc1	Predicted gene 43738	0.987663	0	0	0	0	0	0	0	0	0.789845	0	0	0	0	0	0	0	0	0	0	0	0	0.164611	0.131641	0	0
P60122	Ruvbl1	RuvB-like 1	0	0	0	0	0	0	0	0	0	0	0	0	0	0	0	0	0	0	2.45236	2.45374	1.02235	1.04582	0	0	0	1.74357
Q9CQK7	Rwdd1	RWD domain-containing protein 1	0	0	0	0	0	0	0	0	0	0	0	0	0	0	0	0	0	0	0.817452	0.817915	1.02235	2.09164	0	0	0	1.18734
A0A1L1SQG7	Ryr1	Ryanodine receptor 1	0	0	25.6492	20.1287	0	0	0	0	2.95805	3.25811	2.07138	0	0	0	0	0	0	0	0	1.63583	0	0	7.62964	1.38126	0	0.408957
E9PW34	Ryr3	Ryanodine receptor 3	0	0	0	0	0	0	0	0	0	0	0	0	0	0	0	0	0	0	0	0	0	0	0	0	0	0
P56565	S100a1	Protein S100-A1	0.987663	1.08547	0	0	1.87574	1.08591	0	0	0.788814	1.57969	1.08501	1.08659	0	0	0	0	0	0	1.6349	1.63583	3.06706	4.18327	0.839129	0.756684	0	2.63027
P08207	S100a10	Protein S100-A10	3.06176	3.15772	4.24198	4.53882	4.83742	4.24492	6.61741	5.81812	4.43708	4.04796	7.3978	7.80368	4.44422	4.54139	1.67808	0	3.06188	3.35792	6.53962	5.7254	5.11176	5.22909	4.01377	6.02034	2.84725	5.65147
P50543	S100a11	Protein S100-A11	7.11118	6.31543	3.45278	3.65079	6.71316	7.40393	5.53097	4.63478	7.49373	6.41749	8.38417	6.61831	10.7649	10.8598	10.1672	12.8251	8.2967	7.80224	9.80943	13.0866	12.2682	14.6415	5.77454	6.51324	10.1193	12.4514
A0A0A0MQ90	S100a13	Protein S100-A13	0.987663	1.08547	0	0	1.87574	1.08591	0	0	0	0	0	0	0	0	0	0	0	0	0	0	0	0	0.839129	0	0	0
Q9D2Q8	S100a14	Protein S100-A14	6.02475	7.4009	1.67706	0.88803	5.72593	7.40393	4.44453	3.45143	2.95805	2.36954	2.07138	2.17318	1.77769	0.888533	0	0	0	1.08639	4.90471	4.90749	7.15647	7.32073	4.85343	2.91135	0.625435	6.07235
Q9D708	S100a16	Protein S100-A16	3.06176	3.15772	0	0	2.86297	2.0731	1.08644	1.18335	1.47903	1.57969	1.08501	1.08659	0	0	0	0	0.987702	1.08639	0.817452	1.63583	0	0	1.85926	1.25002	0.345682	0.613321
P62818	S100a3	Protein S100-A3	3.06176	2.07225	0	0	2.86297	3.15901	2.17288	3.45143	2.26784	2.36954	1.08501	1.08659	0	0	0	0	2.07417	2.17277	0.817452	0.817915	2.0447	1.04582	1.85933	2.07221	0.707825	1.18147
P14069	S100a6	Protein S100-A6	0	0	8.58261	7.30158	0	0	0	0	0.788814	1.57969	0	0	0	0	0	0	0	0	0	0	0	1.04582	2.64737	0.394751	0	0.261455
P27005	S100a8	Protein S100-A8	0	0	4.24198	4.53882	0	1.08591	0	0	0.788814	0	0	1.08659	13.4314	12.7356	6.81102	7.30044	6.22252	4.44431	2.45236	3.27166	8.17882	9.41236	1.64445	0.312567	8.49089	5.8288
P31725	S100a9	Protein S100-A9	5.03708	5.32865	6.0177	6.41355	4.83742	6.31802	5.53097	10.4529	2.26784	3.25811	6.31279	4.44514	51.948	49.9553	28.8234	27.426	17.5811	15.5057	4.08726	4.08957	11.2459	10.4582	5.65874	5.37796	31.8733	7.47022
P05366	Saa1	Serum amyloid A-1 protein	0	0	0	0	0	0	0	0	0	0	0	0	12.5426	11.8471	5.13294	9.17488	0	0	0	0	0	0	0	0	6.44958	0
P05367	Saa2	Serum amyloid A-2 protein	0	0	0	0	0	0	0	0	0	0	0	0	8.98721	7.30571	3.35615	1.87444	0	0	0	0	0	0	0	0	3.58725	0
P31532	Saa4	Serum amyloid A-4 protein	0	0	0	0	0	0	0	0	0	0	0	0	2.66653	4.54139	3.35615	3.65022	0.987702	2.17277	0	0	0	0	0	0	2.8958	0
Q9EP69	Sacm1l	Phosphatidylinositide phosphatase SAC1	0	0	0	0	0	0	0	0	0	0	0	0	0	0	0	0	0	0	0	0	0	0	0	0	0	0
Q9R1T2	Sae1	SUMO-activating enzyme subunit 1	0	0	0	0	0	0	0	0	0	0	0	0	0	0	0	0	0	0	2.45236	2.45374	2.0447	2.09164	0	0	0	2.26061
Q80YR5	Safb2	Scaffold attachment factor B2	0	0	0	0	0	0	0	0	0	0	0	0	0	0	0	0	0	0	0	0.817915	1.02235	1.04582	0	0	0	0.721521
Q60710	Samhd1	Deoxynucleoside triphosphate triphosphohydrolase SAMHD1	0.987663	1.08547	0	0.88803	1.87574	1.08591	0	0	3.74686	3.25811	1.08501	1.08659	3.55538	3.65286	3.35615	1.87444	3.06188	2.17277	9.80943	10.6329	8.17882	9.41236	0.987134	1.52943	2.94558	9.50838
P36536	Sar1a	GTP-binding protein SAR1a	0	0	0	0	0	0	0	0	0.788814	0	0	0	0	0	0	0	0	0	0	0	1.02235	0	0	0.131469	0	0.255588
Q9CQC9	Sar1b	GTP-binding protein SAR1b	0	0	0.887857	0	0	0	0	0	0	0.789845	0	0	0	0	0	0	0	0	0	0.817915	0	0	0.147976	0.131641	0	0.204479
Q99LB7	Sardh	Sarcosine dehydrogenase, mitochondrial	0	0	0	0	0	0	0	0	0	0	0	0	0	0	0	0	0	0	0	0.817915	1.02235	1.04582	0	0	0	0.721521
Q8C483	Sars	Serine--tRNA ligase, cytoplasmic	0	0	0	0	0	0	0	0	0	0.789845	0	1.08659	0	0	0	0	0.987702	0	2.45236	3.27166	0	1.04582	0	0.312739	0.164617	1.69246
E9QPB2	Sbsn	Suprabasin	18.173	17.9595	6.0177	7.30158	13.4263	19.0528	20.9387	15.0877	11.9308	13.6248	6.31279	5.53172	3.55538	4.54139	16.9782	14.6009	16.4946	16.6909	1.6349	1.63583	1.02235	2.09164	13.6551	12.2377	12.1436	1.59618
Q6GQT6	Scap	Sterol regulatory element-binding protein cleavage-activating protein	0	0	0	0	0	0	0	0	0	0	0	0	0	0	0	0	0	0	0	0	0	0	0	0	0	0
O35114	Scarb2	Lysosome membrane protein 2	3.06176	2.07225	2.56492	1.87473	1.87574	1.08591	0	0	0.788814	0.789845	0	0	0	0	0	0	0	0	0	2.45374	2.0447	3.13745	2.08922	0.26311	0	1.90898
P13516	Scd1	Acyl-CoA desaturase 1	0	0	0	0	0	0	0	0	0	0	0	0	0	0	0	0	0	0	0.817452	0	0	0	0	0	0	0.204363
A0A087WQJ0	Scgb1b11	ABPA11_a18	0	0	0	0	0	0	0	0	0	0	0	0	0.888845	0	0	0	0	0	0	0	0	0	0	0	0.148141	0
O35176	Scgb1b2	ABPA2	4.04942	4.24318	3.45278	4.53882	3.8502	5.33083	1.08644	2.36669	0	0	0	0	5.33307	6.31845	3.35615	3.65022	3.06188	3.35792	0	0	0	0	4.2442	0.575522	4.17962	0
A0A087WPA9	Scgb2b18	ABPBG18	0	0	0	0	0	0	0	0	0	0	0	0	0.888845	1.77707	0	0	0	0	0	0	0	0	0	0	0.444318	0
G5E8B4	Scgb2b2	MCG147827	0	0	0	0	0	0	0	0	0	0	0	0	0	0	0	0	0	0	0	0	0	0	0	0	0	0
Q8JZX1	Scgb2b26	ABPBG26	0	0	0	0	0	1.08591	0	0	0	0	0	0	0	0	0	0	0	0	0	0	0	0	0.180985	0	0	0
A0A0R4J069	Scly	Selenocysteine lyase	0	0	0	0	0	0	0	0	0	0	0	0	0	0	0	0	0	0	0	0	0	0	0	0	0	0
F6UK33	Scmh1	Polycomb protein SCMH1 (Fragment)	0	0	0	0	0	0	0	0	0	0	0	0	0	0	0	0	0	0	0.817452	0	0	0	0	0	0	0.204363
Q8VCL2	Sco2	Protein SCO2 homolog, mitochondrial	0	0	0	0	0	0	0	0	0	0	0	0	0	0	0	0	0	0	0	0	0	0	0	0	0	0
Q78YZ6	Scoc	Short coiled-coil protein	0	0	0	0	0	0	0	0	0	0	0	0	0	0	0	0	0	0	0	0	0	0	0	0	0	0
P32020	Scp2	Non-specific lipid-transfer protein	0	0	0	0	0	0	0	0	0	0	0	0	0	0	0	0	0	0	0	0	0	0	0	0	0	0
Q920A5	Scpep1	Retinoid-inducible serine carboxypeptidase	0	0	0	0	0.98723	0	0	0	0.788814	0	0	0	0	0	0	0	0	0	0	1.63583	1.02235	2.09164	0.164538	0.131469	0	1.18745
O35988	Sdc4	Syndecan-4	0	0	0	0	0	0	0	0	0	0	0	0	0	0	0	0	0	0	0	0	0	0	0	0	0	0
Q9ESP1	Sdf2l1	Stromal cell-derived factor 2-like protein 1	0	0	0	0	0	0	0	0	0	0	0	0	0	0	0	0	0	0	0	0	0	0	0	0	0	0
Q61112	Sdf4	45 kDa calcium-binding protein	0	0	0	0	0	0	0	0	0	0	0	0	0	0	0	0	0	0	0	0	0	0	0	0	0	0
Q8K2B3	Sdha	Succinate dehydrogenase [ubiquinone] flavoprotein subunit, mitochondrial	0.987663	0	1.67706	1.87473	0	0	2.17288	2.36669	2.95805	0.789845	1.08501	1.08659	1.77769	2.76432	1.67808	1.87444	3.06188	2.17277	7.35707	6.54332	5.11176	5.22909	0.756576	1.74318	2.22153	6.06031
Q9CQA3	Sdhb	Succinate dehydrogenase [ubiquinone] iron-sulfur subunit, mitochondrial	0	1.08547	0	0	0.98723	0	0	1.18335	0.788814	1.57969	2.07138	0	0	0	0	0	0	0	1.6349	0.817915	1.02235	0	0.345449	0.937206	0	0.868793
Q05A13	Sdr16c6	Short-chain dehydrogenase/reductase family 16C member 6	0	0	0	0	0	0	0	0	0	0	0	0	0	0	0	0	0	0	1.6349	0.817915	0	0	0	0	0	0.613205
Q8K3P0	Sdr9c7	Short-chain dehydrogenase/reductase family 9C member 7	0	0	0	0	0.98723	1.08591	0	0	0	0	0	0	0	0	0	0	0	0	0	0	0	0	0.345523	0	0	0
O08547	Sec22b	Vesicle-trafficking protein SEC22b	0	0	0	0	0	0	0	0	0	0	0	0	0	0	0	0	0	0	0.817452	1.63583	0	0	0	0	0	0.613321
Q01405	Sec23a	Protein transport protein Sec23A	0	0	0	0	0	0	0	0	0.788814	0	0	0	0	0	0	0	2.07417	1.08639	4.90471	6.54332	4.08941	4.18327	0	0.131469	0.52676	4.93018
Q80ZX0	Sec24b	Sec24-related gene family, member B (S. cerevisiae)	0	0	0	0	0	0	0	0	0	0	0	0	0	0	0	0	0	0	0.817452	0	0	0	0	0	0	0.204363
G3X972	Sec24c	SEC24 related gene family, member C (S. cerevisiae), isoform CRA_a	0	0	0	0	0	0	0	0	0	0	0	0	0	0	0	0	0	0	0	0.817915	1.02235	1.04582	0	0	0	0.721521
Q3UPL0	Sec31a	Protein transport protein Sec31A	0	0	0	0	0	0	1.08644	0	1.47903	0.789845	0	0	0	0	0	0	0.987702	0	0	1.63583	0	0	0	0.559218	0.164617	0.408957
P61620	Sec61a1	Protein transport protein Sec61 subunit alpha isoform 1	0	0	0	0	0	0	0	0	0	0	0	0	0	0	0	0	0	0	0.817452	0.817915	3.06706	0	0	0	0	1.17561
Q9Z2G6	Sel1l	Protein sel-1 homolog 1	0	0	0	0	0	0	0	0	0	0	0	0	0	0	0	0	0	0	0.817452	0	0	0	0	0	0	0.204363
P17563	Selenbp1	Methanethiol oxidase	0.987663	2.07225	0.887857	0.88803	2.86297	2.0731	0	1.18335	0.788814	2.36954	4.2414	3.35855	0	0	0	0	0	0	4.90471	4.90749	7.15647	7.32073	1.62864	1.99027	0	6.07235
Q8VHC3	Selenom	Selenoprotein M	0	0	0	0	0	0	0	0	0	0	0	0	0	0	0	0	0	0	0	0	1.02235	0	0	0	0	0.255588
P70274	Selenop	Selenoprotein P	0	0	0	0	0	0	0	0	0	0	0	0	0	0.888533	0	0	0	0	0	0	0	0	0	0	0.148089	0
P62342	Selenot	Thioredoxin reductase-like selenoprotein T	0	0	0	0	0	0	0	0	0	0	0	0	0	0	0	0	0	0	0	0	0	0	0	0	0	0
Q8BH69	Sephs1	Selenide, water dikinase 1	0	0	0	0	0	0	0	0	0	0	0	0	0	0	0	0	0	0	0	0	2.0447	2.09164	0	0	0	1.03409
A0A0J9YUL3	Sept11	Septin 11, isoform CRA_b	0	0	0	0	0	0	0	0	0	0	0	0	0	0	0	0	0	0	1.6349	1.63583	1.02235	0	0	0	0	1.07327
P42208	Sept2	Septin-2	1.97533	1.08547	0	0	0	0	1.08644	3.45143	2.95805	4.04796	3.15639	2.17318	0	0	1.67808	0	4.14835	4.44431	2.45236	4.90749	9.20117	4.18327	0.510132	2.81224	1.71179	5.18607
Q9R1T4	Sept6	Septin-6	0	0	0	0	0	0	0	0	0	0	0	0	0	0	0	0	0	0	0	0	0	0	0	0	0	0
E9Q1G8	Sept7	Septin-7	0.987663	2.07225	0	0	0.98723	0	2.17288	0	1.47903	0.789845	1.08501	0	0.888845	0	0	0	3.06188	2.17277	0	0.817915	1.02235	1.04582	0.674524	0.921127	1.02058	0.721521
B1AQZ0	Sept8	Septin-8	0	0	0	0	0	0	0	0	0	0	0	1.08659	0	0	0	0	0	0	1.6349	0.817915	1.02235	1.04582	0	0.181098	0	1.13025
Q80UG5	Sept9	Septin-9	0	0	0	0	0	0	0	0	0	0	0	0	0	0	0	0	0	0	0	0	0	0	0	0	0	0
Q9CY58	Serbp1	Plasminogen activator inhibitor 1 RNA-binding protein	0.987663	0	0	0	1.87574	0	0	0	0.788814	0	2.07138	0	0	0	0	0	0	0	0.817452	0.817915	1.02235	1.04582	0.477233	0.476699	0	0.925884
Q8R121	Serpina10	Protein Z-dependent protease inhibitor	0	0	0	0	0	0	0	0	0	0	0	0	14.3203	16.2898	1.67808	1.87444	0	0	0	0	0	0	0	0	5.69376	0
A0A0A0MQA3	Serpina1a	Alpha-1-antitrypsin 1-1	26.2718	19.045	57.2174	62.0634	35.5403	37.1184	27.5561	24.3572	40.9197	43.3428	59.8728	63.3185	130.759	117.089	142.439	151.928	94.9181	100.935	0	0	0	0	39.5427	43.2278	123.011	0
P22599	Serpina1b	Alpha-1-antitrypsin 1-2	23.2101	13.7163	52.9754	56.6366	29.8143	27.5426	18.7658	19.7225	33.5246	37.7151	45.1759	48.8965	106.563	101.688	118.65	144.529	82.5719	86.5159	8.17452	10.6329	7.15647	8.36655	33.9826	33.9667	106.753	8.58261
A0A0R4J0X5	Serpina1c	Alpha-1-antitrypsin 1-3	26.2718	22.2027	67.4771	73.0158	37.5147	41.3633	29.729	26.6253	44.6666	45.7123	59.8728	63.3185	135.302	117.977	157.641	161.004	94.9181	106.565	7.35707	9.81498	8.17882	8.36655	44.6409	44.9874	128.901	8.42935
Q00897	Serpina1d	Alpha-1-antitrypsin 1-4	22.2224	15.8873	52.9754	59.3007	30.8016	29.7144	19.8522	18.5391	37.9617	36.9253	48.3323	48.8965	114.661	112.547	105.127	120.753	77.3371	75.4545	5.72217	3.27166	6.13411	5.22909	35.1503	35.0845	100.98	5.08926
Q00898	Serpina1e	Alpha-1-antitrypsin 1-5	9.0865	5.32865	31.5682	31.9691	13.4263	13.8207	12.1484	12.721	15.6777	16.8829	32.5503	33.2891	89.5758	80.7577	137.306	139.103	80.4977	90.9602	5.72217	7.36123	5.11176	6.27491	17.5332	20.5449	103.033	6.11752
Q8BYY9	Serpina3b	Serine protease inhibitor A3B	0	0	0	0	0	0	0	0	0	0	0	0	0	0	0	0	0	0	0.817452	0.817915	0	0	0	0	0	0.408842
D3Z451	Serpina3j	MCG54087	0.987663	0	0	0	0	0	0	0	0	0	0	0	2.66653	2.76432	1.67808	1.87444	0.987702	0	0	0	0	0	0.164611	0	1.66185	0
A0A0R4J0I1	Serpina3k	MCG1051009	34.3707	28.5181	35.9089	36.5079	43.2407	39.1915	37.4328	31.2601	26.0308	24.8801	42.0195	38.9196	145.968	153.42	123.783	135.453	86.6215	90.9602	8.99197	13.9046	14.3129	13.5956	36.2896	33.4238	122.701	12.7013
Q03734	Serpina3m	Serine protease inhibitor A3M	18.173	13.7163	15.3895	15.4912	17.2765	16.9797	13.2348	10.4529	12.621	11.2553	15.782	15.5086	64.4906	64.468	50.8359	56.7264	34.0757	34.3693	0	0	0	0	16.171	13.1424	50.8277	0
G3X8T9	Serpina3n	Serine (Or cysteine) peptidase inhibitor, clade A, member 3N, isoform CRA_a	4.04942	3.15772	3.45278	4.53882	3.8502	5.33083	4.44453	3.45143	2.95805	3.25811	5.22778	4.44514	35.8501	38.1082	13.5233	14.6009	8.2967	8.88862	0	0	0	0	4.06329	3.96417	19.878	0
Q06770	Serpina6	Corticosteroid-binding globulin	0	0	5.12984	3.65079	0	0	0	0	1.47903	0	2.07138	0	0	0	0	0	0	0	0	0	0	0	1.46344	0.591735	0	0
Q9D7P9	Serpinb12	Serpin B12	0	0	0	0	0	0	0	0	0	0	0	0	0	0	0	0	0	0	0	0	0	2.09164	0	0	0	0.522909
Q9D154	Serpinb1a	Leukocyte elastase inhibitor A	4.04942	4.24318	4.24198	2.76276	6.71316	6.31802	2.17288	2.36669	5.22589	4.8378	4.2414	5.53172	18.7645	22.7069	10.1672	9.17488	5.13605	6.61709	0	0	0	0	4.72142	4.06273	12.0944	0
P12388	Serpinb2	Plasminogen activator inhibitor 2, macrophage	0	0	0	0	0	0	0	0	0	0	0	0	0	0.888533	5.13294	3.65022	2.07417	1.08639	0	0	0	0	0	0	2.13871	0
P70124	Serpinb5	Serpin B5	15.1112	19.045	1.67706	0	9.57613	12.7348	14.3213	17.3558	12.621	12.0451	9.46918	9.97686	2.66653	4.54139	3.35615	0	8.2967	7.80224	15.5316	18.812	20.447	15.6873	9.6907	12.6315	4.44383	17.6195
F8WIV2	Serpinb6a	Serine (or cysteine) peptidase inhibitor, clade B, member 6a	7.11118	10.5586	36.6981	37.3959	16.388	13.8207	8.79029	7.00147	13.4098	13.6248	18.9384	14.422	3.55538	2.76432	5.13294	1.87444	6.22252	7.80224	2.45236	1.63583	5.11176	3.13745	20.3287	12.6978	4.55864	3.08435
I7HJI3	Serpinb6e	Serine (or cysteine) peptidase inhibitor, clade B, member 6e	0	0	0	0	0	0	0	0	0	0	1.08501	0	0	0	0	0	0	0	0	0	0	0	0	0.180835	0	0
O08800	Serpinb8	Serpin B8	0	0	0	0	0	0	0	0	0	0	0	0	0	0	0	0	0	0	0.817452	0	1.02235	0	0	0	0	0.459951
P32261	Serpinc1	Antithrombin-III	0	0	6.8069	5.52552	0	1.08591	0	0	0	0	3.15639	1.08659	25.0852	20.8312	0	0	2.07417	1.08639	0	0	0	0	2.23639	0.707164	8.17948	0
P49182	Serpind1	Heparin cofactor 2	0	0	0.887857	0.88803	0	0	0	0	0	0	0	0	2.66653	0.888533	0	0	0	0	0	0	0	0	0.295981	0	0.592511	0
P97298	Serpinf1	Pigment epithelium-derived factor	0	0	0.887857	2.76276	0	0	0	0	3.74686	1.57969	1.08501	1.08659	4.44422	5.42992	0	0	7.21022	5.5307	2.45236	1.63583	5.11176	4.18327	0.608436	1.24969	3.76918	3.34581
Q61247	Serpinf2	Alpha-2-antiplasmin	0	0	5.12984	7.30158	1.87574	0	0	0	0.788814	1.57969	1.08501	1.08659	11.6537	14.5127	5.13294	3.65022	3.06188	2.17277	0	0	0	0	2.38453	0.756684	6.69738	0
P97290	Serping1	Plasma protease C1 inhibitor	3.06176	3.15772	0	0	2.86297	3.15901	2.17288	2.36669	2.26784	2.36954	5.22778	3.35855	22.4186	19.9426	10.1672	9.17488	7.21022	3.35792	0.817452	0	1.02235	1.04582	2.04024	2.96055	12.0452	0.721406
P19324	Serpinh1	Serpin H1	3.06176	3.15772	6.0177	7.30158	4.83742	4.24492	1.08644	0	15.6777	15.2045	11.5406	9.97686	16.9868	13.6242	23.6905	23.7758	30.9151	32.1966	48.2297	43.3495	35.7823	31.3745	4.77018	8.91434	23.5315	39.684
Q9EQU5	Set	Protein SET	9.0865	2.07225	0	0.88803	6.71316	8.48984	1.08644	2.36669	4.43708	4.8378	2.07138	4.44514	2.66653	3.65286	6.81102	9.17488	4.14835	3.35792	3.26981	2.45374	7.15647	5.22909	4.54163	3.20742	4.96859	4.52728
Q8VHL1	Setd7	Histone-lysine N-methyltransferase SETD7	0	0	0	0	0	0	0	0	0	0	0	0	0	0	0	0	0	0	0	0	0	0	0	0	0	0
Q64213	Sf1	Splicing factor 1	0.987663	0	0	0	0.98723	0	0	0	1.47903	0	0	0	0	0	0	0	0	0	0.817452	0.817915	1.02235	2.09164	0.329149	0.246504	0	1.18734
Q8K4Z5	Sf3a1	Splicing factor 3A subunit 1	0	0	0	0	0	0	0	0	0	0.789845	0	0	0	0	0	0	0	0	2.45236	0	1.02235	1.04582	0	0.131641	0	1.13013
G3UVU2	Sf3a2	Splicing factor 3A subunit 2	0	0	0	0	0	0	0	0	0	0	0	0	0	0	0	0	0	0	0.817452	0	0	0	0	0	0	0.204363
Q9D554	Sf3a3	Splicing factor 3A subunit 3	0	0	0	0	0	0	0	0	0	0	0	0	0	0	0	0	0	0	0.817452	1.63583	1.02235	1.04582	0	0	0	1.13036
G5E866	Sf3b1	Splicing factor 3B subunit 1	0	0	0	0	0	0	0	0	0	0	0	0	0	0	0	0	0	0	1.6349	0.817915	3.06706	1.04582	0	0	0	1.64142
Q3UJB0	Sf3b2	Splicing factor 3b, subunit 2	0	0	0	0	0	0	0	0	0	0	0	0	0	0	0	0	0	0	0.817452	0.817915	2.0447	0	0	0	0	0.920018
Q921M3	Sf3b3	Splicing factor 3B subunit 3	0	1.08547	0	0	0	0	1.08644	1.18335	0.788814	0	0	0	0	0	0	0	0	0	5.72217	4.08957	0	1.04582	0.180911	0.509767	0	2.71439
P59708	Sf3b6	Splicing factor 3B subunit 6	0	0	0	0	0	0	0	0	0	0	0	0	0	0	0	0	0	0	0	0.817915	0	0	0	0	0	0.204479
O70456	Sfn	14-3-3 protein sigma	27.2595	28.5181	11.9367	12.8271	30.8016	28.6285	24.198	26.6253	26.0308	26.4598	25.2511	23.3123	21.5298	18.1656	27.1454	27.426	21.6307	22.2216	30.2457	29.4449	36.8047	42.8785	23.3286	25.3129	23.0198	34.8435
Q8VIJ6	Sfpq	Splicing factor, proline- and glutamine-rich	0.987663	0	0	0	0	0	3.25932	4.63478	0.788814	0.789845	0	0	0.888845	0.888533	0	0	2.07417	1.08639	4.08726	3.27166	5.11176	3.13745	0.164611	1.57879	0.82299	3.90203
Q99JR1	Sfxn1	Sideroflexin-1	0	0	0	0	0	0	0	0	0	0	0	0	0	0	0	0	0	0	0	0.817915	0	0	0	0	0	0.204479
Q91V61	Sfxn3	Sideroflexin-3	0	0	0	0	0	0	0	0	0	0	1.08501	0	0	0	0	0	0	0	1.6349	1.63583	0	0	0	0.180835	0	0.817684
Q8R0X7	Sgpl1	Sphingosine-1-phosphate lyase 1	0	0	0	0	0	0	0	0	0.788814	0	0	0	0	0	0	0	0	0	0.817452	0	0	0	0	0.131469	0	0.204363
Q8BJU0	Sgta	Small glutamine-rich tetratricopeptide repeat-containing protein alpha	0	0	0	0	0	0	0	0	0	0	0	0	0	0	0	0	0	0	0.817452	0.817915	1.02235	1.04582	0	0	0	0.925884
A0A3B2WB97	Sh3bgr	SH3 domain-binding glutamic acid-rich protein	0	0	1.67706	1.87473	0	0	0	0	0	0	0	0	0	0	0	0	0	0	0	0	1.02235	0	0.591965	0	0	0.255588
Q9JJU8	Sh3bgrl	SH3 domain-binding glutamic acid-rich-like protein	0	0	0	0	0	0	0	0	0	0	1.08501	0	0	0	0	0	0	0	0	0	0	0	0	0.180835	0	0
Q91VW3	Sh3bgrl3	SH3 domain-binding glutamic acid-rich-like protein 3	0	0	0.887857	0.88803	0	0	1.08644	0	0	0	0	0	1.77769	1.77707	3.35615	3.65022	0	1.08639	0	0	0	0	0.295981	0.181073	1.94125	0
Q62419	Sh3gl1	Endophilin-A2	0	0	0	0	0	0	0	0	0	0	0	0	0	0	0	0	0	0	0	0	1.02235	0	0	0	0	0.255588
Q8R550	Sh3kbp1	SH3 domain-containing kinase-binding protein 1	0	0	0	0	0	0	0	0	0	0	0	0	0	0	0	0	0	0	0	0	0	0	0	0	0	0
Q9CZN7	Shmt2	Serine hydroxymethyltransferase, mitochondrial	0	0	0	0	0	0	1.08644	1.18335	0	0	0	0	0	0	0	0	0	0	0.817452	0.817915	0	0	0	0.378298	0	0.408842
G3X8X6	Siglec1	Sialic acid binding Ig-like lectin 1, sialoadhesin, isoform CRA_b	0	0	0	0	0	0	0	0	0	0	0	0	0	0	0	0	0	0	0.817452	0.817915	0	0	0	0	0	0.408842
E0CYM8	Sirpa	Tyrosine-protein phosphatase non-receptor type substrate 1	0	0	0	0	0	0	0	0	0	0	0	0	0	0.888533	0	0	0	1.08639	0	0.817915	0	0	0	0	0.329153	0.204479
P59941	Sirt6	NAD-dependent protein deacetylase sirtuin-6	0	0	0	0	0	0	0	0	0	0	0	0	0	0	0	0	0	0	0	0	0	0	0	0	0	0
Q3UND0	Skap2	Src kinase-associated phosphoprotein 2	0	0	0	0	0	0	0	0	0	0	0	0	0	0	0	0	0	0	0.817452	0	0	0	0	0	0	0.204363
Q9WTX5	Skp1	S-phase kinase-associated protein 1	0.987663	1.08547	1.67706	1.87473	1.87574	1.08591	2.17288	1.18335	1.47903	0.789845	3.15639	3.35855	0.888845	0	0	0	0	1.08639	2.45236	1.63583	4.08941	3.13745	1.43109	2.02334	0.329205	2.82876
Q9ESU7	Slc1a5	Amino acid transporter	0	0	0	0	0	0	1.08644	1.18335	0	0	2.07138	2.17318	0	0	0	0	0	0	0.817452	0	0	0	0	1.08572	0	0.204363
Q9WTN6	Slc22a21	Solute carrier family 22 member 21	0	0	0	0	0	0	0	0	0	0	0	0	0	0	0	0	0	0	0	0.817915	0	0	0	0	0	0.204479
A0A0R4J122	Slc22a7	Solute carrier family 22 member 7	0	0	0	0	0	0	0	0	0	0	0	0	0	0	0	0	0	0	0	0	0	0	0	0	0	0
Q8JZU2	Slc25a1	Tricarboxylate transport protein, mitochondrial	0	0	0	0	0	0	0	0	0	0	0	0	0	0	0	0	0	0	1.6349	2.45374	0	1.04582	0	0	0	1.28362
Q9QZD8	Slc25a10	Mitochondrial dicarboxylate carrier	0	0	0	0	0	0	0	0	0	0	2.07138	1.08659	0	0	0	0	0	0	0.817452	0.817915	0	0	0	0.526329	0	0.408842
Q9CR62	Slc25a11	Mitochondrial 2-oxoglutarate/malate carrier protein	0	0	4.24198	2.76276	0.98723	0	0	0	0	0	0	0	0	0	0	0	0	0	0.817452	0.817915	0	0	1.332	0	0	0.408842
Q8BH59	Slc25a12	Calcium-binding mitochondrial carrier protein Aralar1	0.987663	1.08547	8.58261	12.8271	0.98723	0	1.08644	2.36669	7.49373	4.8378	2.07138	1.08659	0	0	0	0	2.07417	0	8.17452	5.7254	2.0447	0	4.07835	3.15711	0.345696	3.98616
Q9QXX4	Slc25a13	Calcium-binding mitochondrial carrier protein Aralar2	0	0	0	0	0	0	0	0	0	0	0	0	0	0	0	0	0	0	0.817452	1.63583	0	0	0	0	0	0.613321
Q8BMD8	Slc25a24	Calcium-binding mitochondrial carrier protein SCaMC-1	0	0	0	0	0	0	0	0	0	0	0	0	0	0	0	0	0	0	1.6349	1.63583	0	2.09164	0	0	0	1.34059
Q8VEM8	Slc25a3	Phosphate carrier protein, mitochondrial	0.987663	1.08547	3.45278	2.76276	0.98723	1.08591	1.08644	0	2.26784	1.57969	0	0	0.888845	0.888533	0	0	2.07417	2.17277	0.817452	0	0	0	1.72697	0.822328	1.00405	0.204363
P48962	Slc25a4	ADP/ATP translocase 1	10.0742	9.47315	33.3439	33.7451	11.5506	10.5629	19.8522	15.0877	12.621	13.6248	15.782	18.8671	9.87605	7.30571	6.81102	9.17488	12.3463	14.4193	19.6189	22.9016	16.3576	13.5956	18.125	15.9725	9.98888	18.1184
P51881	Slc25a5	ADP/ATP translocase 2	9.0865	9.47315	17.9544	17.3659	11.5506	8.48984	16.4941	17.3558	10.4518	11.2553	10.4556	11.0634	8.09836	8.19424	13.5233	12.8251	15.5069	13.3329	15.5316	15.5404	10.2235	10.4582	12.3201	12.846	11.9135	12.9384
Q60714	Slc27a1	Long-chain fatty acid transport protein 1	0	0	0	0	0	0	0	0	0	0	0	0	0	0	0	0	0	0	0	0	0	0	0	0	0	0
J3QNE8	Slc38a10	Putative sodium-coupled neutral amino acid transporter 10	0	0	0	0	0	0	0	0	0	0	0	0	0	0	0	0	0	0	0	0.817915	0	0	0	0	0	0.204479
Q31125	Slc39a7	Zinc transporter SLC39A7	0	0	0	0	0	0	0	0	0	0	0	0	0	0	0	0	0	0	0	0	0	0	0	0	0	0
P10852	Slc3a2	4F2 cell-surface antigen heavy chain	1.97533	2.07225	0	0	1.87574	1.08591	2.17288	2.36669	3.74686	1.57969	1.08501	1.08659	0	0	0	0	0	0	7.35707	11.4508	6.13411	5.22909	1.1682	2.00629	0	7.54277
P04919	Slc4a1	Band 3 anion transport protein	0	0	0	0	0	0	0	0	0	0	0	0	0.888845	0.888533	0	0	0	0	0	0	0	0	0	0	0.29623	0
E9Q3M5	Slc4a5	Anion exchange protein	0	0	0	0	0	0	0	0	0	0	0	0	0	0	0	0	0	0	0	0	0	0	0	0	0	0
Q80TR4	Slit1	Slit homolog 1 protein	0	0	0	0	0	0	0	0	0	0	0	0	0	0	0	0	0	0	0	0	0	0	0	0	0	0
G3UYX7	Slit2	Slit homolog 2 protein	0	0	0	0	0	0	0	0	0	0	0	0	0	0	0	0	0	0	0	0	1.02235	0	0	0	0	0.255588
Q810B8	Slitrk4	SLIT and NTRK-like protein 4	0	0	0	0	0	0	0	0	0	0	0	0	0	0	0	0	0	0	0	0	0	0	0	0	0	0
Q9CQD6	Sln	Sarcolipin	0	0	3.45278	3.65079	0	0	0	0	0	0	0	0	0	0	0	0	0	0	0	0	0	0	1.18393	0	0	0
Q6PGB8	Smarca1	Probable global transcription activator SNF2L1	0	0	0	0	0	0	0	0	0	0	0	0	0	0	0	0	0	0	0	0	0	0	0	0	0	0
Q91ZW3	Smarca5	SWI/SNF-related matrix-associated actin-dependent regulator of chromatin subfamily A member 5	0	0	0	0	0	0	0	0	0	0	0	0	0	0	0	0	0	0	0	0	0	0	0	0	0	0
Q9CU62	Smc1a	Structural maintenance of chromosomes protein 1A	0	0	0	0	0	0	0	0	0	0	0	0	0	0	0	0	0	0	0.817452	0.817915	0	1.04582	0	0	0	0.670296
Q9CW03	Smc3	Structural maintenance of chromosomes protein 3	0	0	0	0	0	0	0	0	0	0	0	0	0	0	0	0	0	0	0	0.817915	0	0	0	0	0	0.204479
C0HKC9	Smok3b	Sperm motility kinase 3B	0	0	0	0	0	0	0	0	0	0	0	0	0	0	0	0	0	0	0	0	0	1.04582	0	0	0	0.261455
P58242	Smpdl3b	Acid sphingomyelinase-like phosphodiesterase 3b	0	0	0	0	0	0	0	0	0	0	0	0	0	0	0	0	0	0	0	0	0	1.04582	0	0	0	0.261455
P97443	Smyd1	Histone-lysine N-methyltransferase Smyd1	0	0	5.12984	4.53882	0.98723	0	0	0	2.95805	2.36954	0	0	0	0	0	0	0	0	0	0	0	0	1.77598	0.887931	0	0
Q9D3L3	Snap23	Synaptosomal-associated protein	0	0	0	0	0	0	0	0	0	0	0	0	0	0	0	0	0	0	1.6349	0.817915	0	1.04582	0	0	0	0.874659
Q9ERB0	Snap29	Synaptosomal-associated protein 29	0	0	0	0	0	0	0	0	0	0	0	0	0	0	0	0	0	0	0	0.817915	1.02235	1.04582	0	0	0	0.721521
Q9Z0F7	Sncg	Gamma-synuclein	0	0	0	0	0	1.08591	0	1.18335	0	0	2.07138	3.35855	0	0	0	0	0	0	0	0	1.02235	0	0.180985	1.10221	0	0.255588
Q78PY7	Snd1	Staphylococcal nuclease domain-containing protein 1	0	0	0	0	0	0	0	0	0	0	0	0	0	0	0	0	0	0	4.08726	1.63583	1.02235	1.04582	0	0	0	1.94782
Q6P4T2	Snrnp200	U5 small nuclear ribonucleoprotein 200 kDa helicase	0	0	0	0	0	0	0	0	0	0	0	0	0	0	0	0	0	0	4.08726	2.45374	1.02235	1.04582	0	0	0	2.15229
Q6PE01	Snrnp40	U5 small nuclear ribonucleoprotein 40 kDa protein	0	0	0	0	0	0	0	0	0	0	0	0	0	0	0	0	0	0	0	0	0	0	0	0	0	0
Q62376	Snrnp70	U1 small nuclear ribonucleoprotein 70 kDa	0	0	0	0	0	0	0	0	0	0	0	0	0	0	0	0	0	0	1.6349	0	0	0	0	0	0	0.408726
P62315	Snrpd1	Small nuclear ribonucleoprotein Sm D1	0	0	0	0	0	0	0	0	0	0	0	0	0	0	0	0	0	0	1.6349	1.63583	2.0447	3.13745	0	0	0	2.11322
P62320	Snrpd3	Small nuclear ribonucleoprotein Sm D3	1.97533	2.07225	0	0	0.98723	2.0731	2.17288	1.18335	0.788814	0.789845	0	1.08659	0	0	1.67808	0	0	1.08639	0	0	0	0	1.18465	1.00358	0.460744	0
P62305	Snrpe	Small nuclear ribonucleoprotein E	0	0	0	0	0	0	1.08644	1.18335	0.788814	0	0	0	0	0	0	0	0	1.08639	0	0	2.0447	1.04582	0	0.509767	0.181065	0.772631
P62309	Snrpg	Small nuclear ribonucleoprotein G	0	0	0	0	0	0	1.08644	2.36669	0	0	0	0	0	0	0	0	0	1.08639	0.817452	0.817915	1.02235	1.04582	0	0.575522	0.181065	0.925884
P63163	Snrpn	Small nuclear ribonucleoprotein-associated protein N	0	1.08547	0	0	0	0	0	0	0	0	0	0	0	0	0	0	0	0	0	0	0	0	0.180911	0	0	0
Q9WV80	Snx1	Sorting nexin-1	0	0	0.887857	0	0	0	0	0	0	0	0	0	0	0	0	0	0	0	0	0.817915	0	0	0.147976	0	0	0.204479
Q8C080	Snx16	Sorting nexin-16	0	0	0	0	0	0	0	0	0	0	0	0	0	0	0	0	0	0	0	0	0	0	0	0	0	0
Q9CWK8	Snx2	Sorting nexin-2	0	0	0.887857	0.88803	0	0	0	0	0	0	0	0	0	0	0	0	0	0	0	0	0	0	0.295981	0	0	0
Q9D8U8	Snx5	Sorting nexin-5	0	0	0	0	0	0	0	0	0	0	0	0	0	0	0	0	0	0	0	0	0	0	0	0	0	0
Q6P8X1	Snx6	Sorting nexin-6	0	0	0	0	0	0	0	0	0	0	0	0	0	0	0	0	0	0	0.817452	0.817915	0	0	0	0	0	0.408842
Q8VHQ2	Socs7	Suppressor of cytokine signaling 7	0	0	0	0	0	0	0	0	0	0	0	0	0	0	0	0	0	0	0	0	0	0	0	0	0	0
P08228	Sod1	Superoxide dismutase [Cu-Zn]	3.06176	6.31543	0	0.88803	3.8502	3.15901	6.61741	5.81812	4.43708	2.36954	6.31279	7.80368	0.888845	1.77707	6.81102	10.9507	2.07417	4.44431	1.6349	1.63583	3.06706	1.04582	2.87907	5.55977	4.49101	1.8459
P09671	Sod2	Superoxide dismutase [Mn], mitochondrial	1.97533	2.07225	1.67706	0	3.8502	3.15901	2.17288	2.36669	2.95805	3.25811	3.15639	3.35855	0	0	0	0	0	1.08639	3.26981	1.63583	1.02235	3.13745	2.12231	2.87845	0.181065	2.26636
O09164	Sod3	Extracellular superoxide dismutase [Cu-Zn]	0	0	0	0	0	0	0	0	0	0	0	0	0	0	0	0	0	0	0	0	0	0	0	0	0	0
Q6NZL0	Soga3	Protein SOGA3	0	0	0	0	0	0	0	0	0	0	0	0	0	0	0	0	0	0	0	0	1.02235	0	0	0	0	0.255588
A0A1L1SSH9	Sparc	SPARC	0	0	0	0	0	0	0	0	0	0	0	0	0	0	0	0	0	0	0	0	1.02235	0	0	0	0	0.255588
A0A2I3BQG3	Spcs1	Sial peptidase complex subunit 1	0	0	0	0	0	0	0	0	0	0	0	0	0	0	0	0	0	0	0.817452	0	0	0	0	0	0	0.204363
A0A140LHG8	Spcs2	Sial peptidase complex subunit 2	0	0	0	0	0	0	0	0	0	0	0	0	0	0	0	0	0	0	0.817452	0.817915	0	0	0	0	0	0.408842
A0A140LIV1	Spef2	Sperm flagellar protein 2	0	0	0	0	0	0	0	0	0	0	0	0	0	0	0	0	0	0	0.817452	0	0	0	0	0	0	0.204363
E9QQ25	Speg	Striated muscle-specific serine/threonine-protein kinase	0	0	0	0	0	0	0	0	0	0	0	0	0	0	0	0	0	0	0	0	0	0	0	0	0	0
Q91XH5	Spr	Sepiapterin reductase	0.987663	0	0	0.88803	0	0	1.08644	1.18335	0.788814	0.789845	0	1.08659	0	0	0	0	0.987702	0	0	0	0	0	0.312616	0.822506	0.164617	0
A3KGU9	Sptan1	Spectrin alpha chain, non-erythrocytic 1	23.2101	23.2882	7.69476	10.9524	27.8399	23.2977	30.8154	31.2601	29.7777	26.4598	30.4789	34.4745	11.6537	9.08278	0	3.65022	18.5688	12.2465	62.9438	67.8869	57.2517	79.4822	19.3805	30.5444	9.20035	66.8912
Q3UGX2	Sptb	Spectrin beta chain	0	0	0	0	0	0	0	0	0	0	0	0	0	0	0	0	0	0	0	0	0	1.04582	0	0	0	0.261455
Q62261	Sptbn1	Spectrin beta chain, non-erythrocytic 1	1.97533	1.08547	3.45278	3.65079	1.87574	0	2.17288	2.36669	5.9161	4.8378	3.15639	2.17318	0	0.888533	0	0	2.07417	1.08639	24.5236	23.7195	23.5141	19.8705	2.00668	3.43717	0.674849	22.9069
Q9QWI6	Srcin1	SRC kinase sialing inhibitor 1	0	0	0	0	0	0	0	0	0	0	0	0	0	0	0	0	0	0	0	0	0	0	0	0	0	0
Q6P069	Sri	Sorcin	0	0	0	0	0.98723	0	0	0	0	0	0	0	0	0	0	0	0	0	0	0	0	0	0.164538	0	0	0
Q7TQ48	Srl	Sarcalumenin	24.1978	24.2749	75.1719	78.5413	28.8271	31.7875	37.4328	38.2616	33.5246	37.7151	36.7917	40.0062	9.87605	10.8598	0	0	12.3463	15.5057	42.5075	40.0778	52.14	41.8327	43.8001	37.2887	8.09798	44.1395
Q64674	Srm	Spermidine synthase	0.987663	0	0	0	0	0	0	0	0	0	0	0	0	0.888533	0	0	0	0	0.817452	0.817915	0	0	0.164611	0	0.148089	0.408842
E9PXC0	Srp54c	Sial recoition particle 54 kDa protein	0	0	0	0	0	0	0	0	0	0	0	0	0	0	0	0	0	0	0	0	0	0	0	0	0	0
Q9R0M3	Srpx	Sushi-repeat-containing protein SRPX	0	0	1.67706	1.87473	0	0	0	0	0	0	0	0	0	0	0	0	0	0	0	0.817915	0	1.04582	0.591965	0	0	0.465933
F6T4M4	Srrm1	Serine/arginine repetitive matrix protein 1 (Fragment)	0	0	0	0	0	0	0	0	0	0.789845	0	0	0	0	0	0	0	0	0.817452	1.63583	0	0	0	0.131641	0	0.613321
Q9R0U0	Srsf10	Serine/arginine-rich splicing factor 10	0	0	0	0	0	0	0	0	0	0	0	0	0	0	0	0	0	0	0.817452	0.817915	0	0	0	0	0	0.408842
Q62093	Srsf2	Serine/arginine-rich splicing factor 2	0.987663	0	0	0	0	0	1.08644	1.18335	0	0	0	0	0	0	0	0	0	0	1.6349	0.817915	2.0447	3.13745	0.164611	0.378298	0	1.90874
P84104	Srsf3	Serine/arginine-rich splicing factor 3	0	0	0	0	0.98723	1.08591	0	0	0	0	0	0	0	0	0	0	0	0	0	0	0	0	0.345523	0	0	0
Q8BL97	Srsf7	Serine/arginine-rich splicing factor 7	0	0	0	0	0.98723	0	0	0	0	0	0	0	0.888845	0.888533	0	0	0	0	1.6349	0.817915	2.0447	1.04582	0.164538	0	0.29623	1.38584
P32067	Ssb	Lupus La protein homolog	0.987663	1.08547	0	0	0	0	0	0	0	0	0	0	0	0	0	0	0	0	1.6349	3.27166	3.06706	2.09164	0.345521	0	0	2.51631
Q9CYR0	Ssbp1	Single-stranded DNA-binding protein, mitochondrial	0	0	0	0	0	0	0	0	0	0	0	0	0	0	0	0	0	0	0.817452	0.817915	2.0447	1.04582	0	0	0	1.18147
Q8BV57	Ssc5d	Soluble scavenger receptor cysteine-rich domain-containing protein SSC5D	0	0	0	0	0	0	0	0	0	0	0	0	0	0	0	0	0	0	0	0.817915	1.02235	0	0	0	0	0.460067
A0A286YCG8	Ssr1	Translocon-associated protein subunit alpha	1.97533	0	0	0	0.98723	1.08591	1.08644	0	0.788814	1.57969	2.07138	0	0	0	0	0	0.987702	1.08639	2.45236	3.27166	3.06706	3.13745	0.674744	0.921055	0.345682	2.98213
Q9DCF9	Ssr3	Translocon-associated protein subunit gamma	0	0	0	0	0	0	0	0	0	0	0	0	0	0	0	0	0	0	0	0	0	1.04582	0	0	0	0.261455
Q9D8L3	Ssr4	Sial sequence receptor, delta	0	1.08547	0	0	0	0	0	1.18335	2.26784	3.25811	0	1.08659	0.888845	0	0	0	4.14835	3.35792	2.45236	2.45374	1.02235	0	0.180911	1.29931	1.39919	1.48211
Q08943	Ssrp1	FACT complex subunit SSRP1	0.987663	0	0	0	0	0	0	0	0	0	0	0	0	0	0	0	0	0	0	0	0	0	0.164611	0	0	0
Q99L47	St13	Hsc70-interacting protein	0	0	0	0	0.98723	0	0	0	1.47903	0.789845	1.08501	0	0	0	0	0	0	0	0.817452	0	0	0	0.164538	0.55898	0	0.204363
[truncated: 271 more rows]
