# Supplementary material for: Effective high-throughput isolation of enriched platelets and circulating pro-angiogenic cells to accelerate skin-wound healing
Source: Cell Mol Life Sci. 2022 Apr 26;79(5):259. doi: 10.1007/s00018-022-04284-4 (PMC9042989; doi:10.1007/s00018-022-04284-4)
Supplement: Supplementary file 3 — Supplementary file3 (XLS 119 KB) [file 18_2022_4284_MOESM3_ESM.xls]

## Sheet: Table S2
Annotations				aSpC				aSpC(%)				LDA		DAve
UNIPROT ID	Gene name	Protein name	Functional Tag	Healthy	Angio-PRP	Hyalomatrix	PRP	Healthy	Angio-PRP	Hyalomatrix	PRP	F Ratio	Prob>F	Hyalomatrix vs Healthy	AngioPRP vs Healthy	PRP vs Healthy	AngioPRP vs PRP
O35114	Scarb2	Lysosome membrane protein 2	actin cytoskeleton	2.08922	0.26311	0	1.90898	100	12.5937	0	91.3728	37.593	1.43596e-06	-2	-1.5526		-1.51547
Q8BH64	Ehd2	EH domain-containing protein 2	actin cytoskeleton	7.35294	9.82019	0.493836	8.0472	74.8758	100	5.02879	81.9454	14.3788	0.000325675	-1.74826
Q62261	Sptbn1	Spectrin beta chain, non-erythrocytic 1	actin cytoskeleton	2.00668	3.43717	0.674849	22.9069	8.76015	15.005	2.94605	100	6.66698	0.00847968	-0.993338	0.525544	1.67782	-1.47811
O08539	Bin1	Myc box-dependent-interacting protein 1	actin cytoskeleton	4.98441	1.9405	1.99098	0	100	38.9314	39.9443	0	9.55378	0.0021101	-0.858281	-0.879118	-2	2
A3KGU9	Sptan1	Spectrin alpha chain, non-erythrocytic 1	actin cytoskeleton	19.3805	30.5444	9.20035	66.8912	28.9732	45.6628	13.7542	100	17.841	0.000108215	-0.712376	0.447228	1.10142	-0.746068
Q61598	Gdi2	Rab GDP dissociation inhibitor beta	actin cytoskeleton	11.6306	19.0142	20.2064	18.7612	57.5591	94.0997	100	92.8478	16.2483	0.000176083	0.538729	0.481879	0.469243
B1AX58	Pls3	Plastin-3	actin cytoskeleton	6.13676	8.07588	12.1272	11.7628	50.6032	66.593	100	96.9952	9.58836	0.00207829	0.655986		0.628625
Q91VW3	Sh3bgrl3	SH3 domain-binding glutamic acid-rich-like protein 3	actin cytoskeleton	0.295981	0.181073	1.94125	0	15.2469	9.32766	100	0	7.57719	0.00531565	1.47081	-0.481738	-2	2
O89053	Coro1a	Coronin-1A	actin cytoskeleton	0.77327	1.11859	7.53658	2.98788	10.2602	14.8421	100	39.6451	10.7056	0.0012925	1.62778		1.17762	-0.910413
Q61599	Arhgdib	Rho GDP-dissociation inhibitor 2	actin cytoskeleton	0.312623	2.15471	10.5304	2.66934	2.96875	20.4617	100	25.3488	26.726	1.13578e-05	1.88467	1.49318	1.58065
Q8C266	Rab5c	Ras-related protein Rab-5C	actin cytoskeleton	0	0	0.773253	1.13025	0	0	68.4145	100	7.22368	0.00635094	2		2	-2
P37804	Tagln	Transgelin	actin cytoskeleton/epithelial cell related	3.33971	3.81617	0.82299	3.24359	87.5149	100	21.5659	84.9959	10.6842	0.00130394	-1.20918
P62962	Pfn1	Profilin-1	actin cytoskeleton/epithelial cell related	14.8726	20.5108	29.4862	17.8866	50.4391	69.5607	100	60.6607	16.3285	0.000171688	0.658884
P26041	Msn	Moesin	actin cytoskeleton/epithelial cell related	2.82974	4.53927	10.2015	8.57045	27.7383	44.4959	100	84.0113	28.137	8.38877e-06	1.1314	0.463978	1.00713	-0.614991
Q99JY9	Actr3	Actin-related protein 3	actin cytoskeleton/vescicle-mediated transport	3.34022	6.21726	10.5803	10.0197	31.5703	58.7628	100	94.7014	13.8229	0.000395013	1.0402	0.602049	0.999925	-0.468365
P61161	Actr2	Actin-related protein 2	actin cytoskeleton/vescicle-mediated transport	1.33263	2.40106	5.57843	2.61811	23.8889	43.0419	100	46.9327	18.3414	9.3453e-05	1.2287	0.572321	0.650756
Q9JM76	Arpc3	Actin-related protein 2/3 complex subunit 3	actin cytoskeleton/vescicle-mediated transport	0.345523	0.822267	1.97476	1.85177	17.497	41.6389	100	93.7719	7.10979	0.00673178	1.40434	0.816489	1.371	-0.769998
P47753	Capza1	F-actin-capping protein subunit alpha-1	actin cytoskeleton/vescicle-mediated transport	0.509914	1.76054	3.12639	3.39097	15.0374	51.9183	92.1975	100	9.34999	0.0023092	1.43909	1.10165	1.47713	-0.632994
O88990	Actn3	Alpha-actinin-3	alpha actins	62.8783	52.2884	12.5069	35.2797	100	83.1581	19.8906	56.1079	7.12433	0.00668173	-1.33638		-0.562331
Q9JI91	Actn2	Alpha-actinin-2	alpha actins	80.4545	62.0062	30.1317	57.2364	100	77.0699	37.4519	71.1414	26.291	1.25011e-05	-0.910109
Q7TPR4	Actn1	Alpha-actinin-1	alpha actins	48.0987	40.5923	29.224	46.4566	100	84.3938	60.7585	96.5861	10.8041	0.00124122	-0.488204
A0A1L1SV25	Actn4	Alpha-actinin-4	alpha actins	47.0146	46.9094	32.9599	64.1621	73.2747	73.1108	51.3697	100	7.78086	0.00480674
Q60749	Khdrbs1	KH domain-containing, RNA-binding, sial transduction-associated protein 1	cell cycle related	0.345521	1.00334	0	3.03324	11.3912	33.0782	0	100	14.7895	0.000283272	-2	0.975369	1.59095	-1.00575
Q9CZ44	Nsfl1c	NSFL1 cofactor p47	cell cycle related	1.00374	1.13498	0	2.51631	39.8893	45.1049	0	100	8.55284	0.00332139	-2		0.859404	-0.756626
Q99P91	Gpnmb	Transmembrane glycoprotein NMB	cell cycle related	1.6617	1.79271	0	2.10747	78.8479	85.0645	0	100	12.6462	0.000604663	-2
P14733	Lmnb1	Lamin-B1	cell cycle related	6.69597	6.34897	2.20516	7.39515	90.5454	85.8532	29.8189	100	6.68918	0.0083807	-1.00904
Q9R0Y5	Ak1	Adenylate kinase isoenzyme 1	cell cycle related	18.8342	17.2704	9.54481	1.85165	100	91.697	50.6781	9.83135	7.98086	0.00436011	-0.654666		-1.64195	1.61267
Q8BMK4	Ckap4	Cytoskeleton-associated protein 4	cell cycle related	0	1.72648	6.27035	13.7559	0	12.5508	45.5828	100	9.05598	0.0026351	2	2	2	-1.55395
Q3UX10	Tubal3	Tubulin alpha chain-like 3	cell cycle related	0.164538	1.18441	0.164617	0	13.892	100	13.8986	0	10.6541	0.00132023		1.5121	-2	2
P97371	Psme1	Proteasome activator complex subunit 1	cell cycle related/proteolysis	5.67562	3.65129	1.82701	11.2694	50.3631	32.4001	16.2122	100	8.75799	0.00301966	-1.02593	-0.434083	0.660227	-1.02115
P68040	Rack1	Receptor of activated protein C kinase 1	cell cycle related/proteolysis	1.84272	3.99658	6.84531	5.18588	26.9195	58.3842	100	75.7582	8.25655	0.00381945	1.1516	0.73771	0.951301
Q8BG32	Psmd11	26S proteasome non-ATPase regulatory subunit 11	cell cycle related/proteolysis	0.164611	2.40108	1.00405	5.33879	3.08329	44.9742	18.8068	100	11.4627	0.000952162	1.43659	1.74337	1.88036	-0.759112
O89017	Lgmn	Legumain	cell cycle related/proteolysis	0.295981	0.625043	2.40285	0.204363	12.3179	26.0126	100	8.50503	8.03797	0.00424132	1.56132	0.714556		1.01441
Q9WTX5	Skp1	S-phase kinase-associated protein 1	cell cycle related/ubiquitination	1.43109	2.02334	0.329205	2.82876	50.5908	71.5274	11.6378	100	8.51371	0.00338275	-1.25193		0.656204
O54962	Banf1	Barrier-to-autointegration factor	chromatin assembly	4.67191	3.42122	1.95802	6.62858	70.4814	51.6131	29.539	100	8.19161	0.00393961	-0.81868			-0.638294
Q64522	Hist2h2ab	Histone H2A type 2-B	chromatin assembly	7.05707	4.37521	3.98209	0	100	61.9975	56.4269	0	7.62509	0.00519068	-0.557104	-0.469173	-2	2
P28656	Nap1l1	Nucleosome assembly protein 1-like 1	chromatin assembly	0.658218	2.71358	0.674901	8.94018	7.36247	30.3526	7.54907	100	15.4948	0.000224252		1.21915	1.7257	-1.0686
P82198	Tgfbi	Transforming growth factor-beta-induced protein ig-h3	collagen-containing ECM	2.3527	0	0.312706	2.87393	81.8634	0	10.8808	100	16.3235	0.000171955	-1.53072	-2		-2
Q62000	Ogn	Mimecan	collagen-containing ECM	19.9065	11.1681	8.0308	28.2248	70.5286	39.5684	28.453	100	13.0596	0.000519221	-0.850169	-0.562416		-0.865978
Q99MQ4	Aspn	Asporin	collagen-containing ECM	23.8025	14.5734	10.7791	14.1258	100	61.2262	45.2854	59.3457	22.2912	3.21589e-05	-0.753201	-0.480987	-0.510266
Q9JK53	Prelp	Prolargin	collagen-containing ECM	19.5929	13.1757	9.47875	16.0347	100	67.2474	48.3785	81.8396	10.0113	0.00173012	-0.695808
P07309	Ttr	Transthyretin	collagen-containing ECM	13.4077	17.5514	27.6254	0.926	48.5339	63.5334	100	3.35198	9.16674	0.00250657	0.692987		-1.74159	1.79954
Q62009	Postn	Periostin	collagen-containing ECM	7.55181	11.4309	24.4199	30.0408	25.1385	38.0513	81.2893	100	8.04684	0.00422321	1.05519	0.408699	1.19646	-0.897473
A0A0R4J038	Kng1	Kininogen-1	complement and coagulation cascade/inflammatory response/wound healing	6.82617	7.2047	27.2312	0.66443	25.0675	26.4575	100	2.43996	13.6444	0.000420724	1.19827		-1.64519	1.66226
P01027	C3	Complement C3	complement and coagulation cascade/inflammatory response/wound healing	26.6281	29.739	197.36	13.5311	13.4922	15.0684	100	6.85604	8.27318	0.00378935	1.52447		-0.652256	0.749151
P19221	F2	Prothrombin	complement and coagulation cascade/inflammatory response/wound healing	0.148005	0.509786	3.58723	0	4.12588	14.2111	100	0	19.8192	6.15818e-05	1.8415	1.09999	-2	2
E9Q8I0	Cfh	Complement factor H	complement and coagulation cascade/inflammatory response/wound healing	0	0	7.24049	0	0	0	100	0	6.93211	0.0073788	2
P97290	Serping1	Plasma protease C1 inhibitor	complement and coagulation cascade/peptidase inhibitors/wound healing	2.04024	2.96055	12.0452	0.721406	16.9382	24.5785	100	5.98913	9.16854	0.00250454	1.42061		-0.955108	1.21628
P12388	Serpinb2	Plasminogen activator inhibitor 2, macrophage	complement and coagulation cascade/peptidase inhibitors/wound healing	0	0	2.13871	0	0	0	100	0	7.41488	0.00576515	2
Q06890	Clu	Clusterin	complement and coagulation cascades	1.85924	1.21695	18.97	1.59618	9.80099	6.41514	100	8.41426	24.6558	1.81351e-05	1.64295	-0.41759
Q61129	Cfi	Complement factor I	complement and coagulation cascades	0.148005	0.789438	3.357	0	4.40885	23.5162	100	0	8.92157	0.00280124	1.83109	1.36847	-2	2
P11835	Itgb2	Integrin beta-2	complement and coagulation cascades	0	0	1.36589	0.670181	0	0	100	49.0656	7.40912	0.00578188	2		2	-2
P29788	Vtn	Vitronectin	complement and coagulation cascades	0	0.26311	14.5618	0.670296	0	1.80685	100	4.60312	31.2536	4.47317e-06	2	2	2	-0.872474
Q00897	Serpina1d	Alpha-1-antitrypsin 1-4	complement and coagulation cascades/peptidase inhibitors	35.1503	35.0845	100.98	5.08926	34.8092	34.744	100	5.03987	30.1143	5.59519e-06	0.967157		-1.4941	1.49328
A0A0R4J0X5	Serpina1c	Alpha-1-antitrypsin 1-3	complement and coagulation cascades/peptidase inhibitors	44.6409	44.9874	128.901	8.42935	34.6319	34.9007	100	6.53939	30.0999	5.61129e-06	0.971064		-1.36466	1.36879
A0A0A0MQA3	Serpina1a	Alpha-1-antitrypsin 1-1	complement and coagulation cascades/peptidase inhibitors	39.5427	43.2278	123.011	0	32.1456	35.1413	100	0	37.5911	1.43641e-06	1.02696		-2	2
P22599	Serpina1b	Alpha-1-antitrypsin 1-2	complement and coagulation cascades/peptidase inhibitors	33.9826	33.9667	106.753	8.58261	31.8329	31.8181	100	8.0397	32.6954	3.40126e-06	1.03414		-1.19346	1.19316
Q00898	Serpina1e	Alpha-1-antitrypsin 1-5	complement and coagulation cascades/peptidase inhibitors	17.5332	20.5449	103.033	6.11752	17.017	19.94	100	5.93741	42.7839	6.34224e-07	1.41831		-0.965358	1.08223
Q61233	Lcp1	Plastin-2	complement and coagulation cascades/wound healing	17.948	23.9808	46.9109	28.8142	38.2597	51.1199	100	61.4232	38.5843	1.21986e-06	0.893106		0.464744
Q3UER8	Fgg	Fibrinogen gamma chain	complement and coagulation cascades/wound healing	4.5231	6.26679	25.5215	4.2146	17.7227	24.5549	100	16.5139	74.2053	1.66373e-08	1.39782
E9PV24	Fga	Fibrinogen alpha chain	complement and coagulation cascades/wound healing	4.326	6.66154	43.3898	4.66861	9.97007	15.3528	100	10.7597	41.8914	7.2539e-07	1.63735	0.425126
Q8K0E8	Fgb	Fibrinogen beta chain	complement and coagulation cascades/wound healing	4.86835	9.91681	56.1978	8.83221	8.66289	17.6463	100	15.7163	20.0523	5.7779e-05	1.68111	0.682909	0.578643
Q9CQ65	Mtap	S-methyl-5'-thioadenosine phosphorylase	cysteine and methionine metabolism	0.345523	1.15111	0	0.261455	30.0166	100	0	22.7133	6.88055	0.00757953	-2	1.07653		1.25963
Q61753	Phgdh	D-3-phosphoglycerate dehydrogenase	cysteine and methionine metabolism	0.180911	1.03627	0	0	17.4579	100	0	0	8.56963	0.00329546	-2	1.40547	-2	2
P05201	Got1	Aspartate aminotransferase, cytoplasmic	cysteine and methionine metabolism	12.8963	12.188	4.83916	1.18734	100	94.5081	37.5237	9.20683	12.8602	0.000558592	-0.90859		-1.66277	1.64492
P50247	Ahcy	Adenosylhomocysteinase	cysteine and methionine metabolism	2.468	5.1812	2.68226	7.55446	32.6694	68.5846	35.5056	100	9.12307	0.00255638		0.709408	1.01501
Q61878	Prg2	Bone marrow proteoglycan	defense response	0.625034	1.77658	0	0	35.1818	100	0	0	20.8813	4.62617e-05	-2	0.958979	-2	2
Q64339	Isg15	Ubiquitin-like protein ISG15	defense response	0.345449	0.559158	2.13886	0	16.1511	26.1428	100	0	8.71986	0.00307331	1.44379	0.472489	-2	2
P01899	H2-D1	H-2 class I histocompatibility antigen, D-B alpha chain	defense response	0.51006	2.02259	4.03143	4.10034	12.4394	49.3274	98.3194	100	18.8897	7.98355e-05	1.55076	1.19443	1.55747	-0.678677
Q9DBD0	Ica	Inhibitor of carbonic anhydrase	defense response	0.756664	1.34883	8.47459	0	8.92862	15.9162	100	0	9.73789	0.00194683	1.67213	0.562499	-2	2
P01898	H2-Q10	H-2 class I histocompatibility antigen, Q10 alpha chain	defense response	0.51006	2.02259	7.79944	0	6.53969	25.9325	100	0	17.3646	0.000124765	1.75447	1.19443	-2	2
Q921M7	Fam49b	Protein FAM49B	defense response	0	0	1.44842	0.261455	0	0	100	18.051	9.38894	0.00226956	2		2	-2
A0A1B0GS68	Flt3lg	Predicted gene 45713	defense response	0	0	1.1354	0	0	0	100	0	13.6106	0.000425794	2
A0A0A6YW77	Lcn2	Neutrophil gelatinase-associated lipocalin (Fragment)	defense response	0	0	2.41855	0	0	0	100	0	27.3878	9.83795e-06	2
P49290	Epx	Eosinophil peroxidase	defense response	0	1.05262	0	1.83985	0	57.2124	0	100	12.4878	0.000641536		2	2	-0.544328
G5E8Z3	2310050C09Rik	MCG120169	epithelial cell related	0.691045	0	0	0	100	0	0	0	9.93243	0.00178968	-2	-2	-2
Q9JK95	Perp	p53 apoptosis effector related to PMP-22	epithelial cell related	1.64525	0	0	0	100	0	0	0	15.5087	0.000223239	-2	-2	-2
P97429	Anxa4	Annexin A4	epithelial cell related	1.43111	2.18753	0.164617	2.35677	60.7232	92.8187	6.98485	100	14.682	0.000293738	-1.58736	0.418068	0.48875
Q00519	Xdh	Xanthine dehydrogenase/oxidase	epithelial cell related	3.50365	3.91492	1.03668	11.3842	30.7764	34.389	9.1063	100	6.44979	0.00952141	-1.08669		1.05866	-0.976434
B1AQ77	Krt15	Keratin 15, isoform CRA_a	epithelial cell related	35.2401	32.386	15.1884	37.8239	93.1688	85.6233	40.1556	100	9.52282	0.00213906	-0.79525
Q2VIS4	Flg2	Filaggrin-2	epithelial cell related	21.6014	22.4037	10.4333	8.60016	96.4189	100	46.5698	38.3873	7.33522	0.00600144	-0.697245		-0.860963	0.890438
P40124	Cap1	Adenylyl cyclase-associated protein 1	epithelial cell related	8.52119	9.60576	17.5405	15.2742	48.5801	54.7633	100	87.0796	12.3588	0.000673466	0.692151		0.56759	-0.455664
P00920	Ca2	Carbonic anhydrase 2	epithelial cell related	2.50102	2.46728	11.1896	2.31184	22.3512	22.0497	100	20.6605	11.2481	0.001037	1.26928
D3Z041	Acsl1	Long-chain-fatty-acid--CoA ligase 1	fatty acid beta-oxydation	1.33207	8.22509	0	4.87309	16.1952	100	0	59.2466	8.90246	0.0028258	-2	1.44248	1.14132	0.511827
P50544	Acadvl	Very long-chain specific acyl-CoA dehydrogenase, mitochondrial	fatty acid beta-oxydation	0.937487	2.81194	0.181065	4.15157	22.5815	67.732	4.36136	100	7.43408	0.0057098	-1.3525	0.999861	1.26313
Q99JY0	Hadhb	Trifunctional enzyme subunit beta, mitochondrial	fatty acid beta-oxydation	3.02688	5.54264	0.740526	6.76991	44.7109	81.8717	10.9385	100	39.5141	1.05015e-06	-1.21376	0.58714	0.764133
P42125	Eci1	Enoyl-CoA delta isomerase 1, mitochondrial	fatty acid beta-oxydation	1.39809	2.89506	0.345682	2.93079	47.7033	98.7808	11.7948	100	11.0096	0.00114154	-1.20705	0.697378	0.708131
Q9CQ62	Decr1	2,4-dienoyl-CoA reductase, mitochondrial	fatty acid beta-oxydation	1.29957	2.10555	0.345682	2.92504	44.4293	71.9836	11.818	100	8.88052	0.00285431	-1.15957	0.473389	0.769521
Q8QZT1	Acat1	Acetyl-CoA acetyltransferase, mitochondrial	fatty acid beta-oxydation	3.14235	4.65514	0.855966	6.81504	46.1091	68.3069	12.56	100	6.55122	0.00901789	-1.14367		0.737679
Q8BMS1	Hadha	Trifunctional enzyme subunit alpha, mitochondrial	fatty acid beta-oxydation	16.9759	24.2763	6.8637	31.6091	53.7059	76.8016	21.7144	100	17.1625	0.000132642	-0.848354		0.602373
A0A0R4J083	Acadl	Long-chain-specific acyl-CoA dehydrogenase, mitochondrial	fatty acid beta-oxydation	7.55087	9.24409	4.82179	4.20866	81.6832	100	52.1608	45.5281	8.4879	0.00342393	-0.441146		-0.568426	0.748611
Q9WVL0	Gstz1	Maleylacetoacetate isomerase	gluthatione metabolism	1.41441	2.51682	0	0	56.1984	100	0	0	7.00667	0.00709907	-2	0.560846	-2	2
G3UYJ7	Gstt3	Predicted gene 20441 (Fragment)	gluthatione metabolism	1.49735	1.43054	0	0	100	95.5382	0	0	7.01539	0.00706716	-2		-2	2
A2AE89	Gstm1	Glutathione S-transferase Mu 1	gluthatione metabolism	17.8814	18.2746	9.06683	6.998	97.8486	100	49.6145	38.2937	32.1774	3.74877e-06	-0.654185		-0.874892	0.892395
P19157	Gstp1	Glutathione S-transferase P 1	gluthatione metabolism	4.27727	5.92144	2.45185	5.60047	72.2336	100	41.4064	94.5796	10.9298	0.00117913	-0.542542
Q9DCD0	Pgd	6-phosphogluconate dehydrogenase, decarboxylating	gluthatione metabolism	5.19838	8.50415	9.28031	6.02124	56.0152	91.6365	100	64.8819	7.26627	0.00621482	0.563853	0.482504
P11352	Gpx1	Glutathione peroxidase 1	gluthatione metabolism	2.46776	3.40413	5.28196	1.44304	46.7205	64.4482	100	27.3202	7.95989	0.00440465	0.726272		-0.524043	0.809167
Q9D819	Ppa1	Inorganic pyrophosphatase	glycolysis/gluconeogenesis	0.970651	2.02241	0	4.07319	23.8302	49.6518	0	100	6.64229	0.00859136	-2	0.7028	1.23023	-0.672871
P16125	Ldhb	L-lactate dehydrogenase B chain	glycolysis/gluconeogenesis	2.68129	2.13844	0	2.36881	100	79.7542	0	88.3458	6.49117	0.00931223	-2
Q9D0F9	Pgm1	Phosphoglucomutase-1	glycolysis/gluconeogenesis	21.2012	14.0795	4.16333	2.87987	100	66.4088	19.6372	13.5835	6.80239	0.00789578	-1.34344	-0.403718	-1.52164	1.32076
P40142	Tkt	Transketolase	glycolysis/gluconeogenesis	16.0881	18.7343	24.8293	23.9645	64.7947	75.4525	100	96.5169	7.18364	0.00648198	0.427262
Q9DBJ1	Pgam1	Phosphoglycerate mutase 1	glycolysis/gluconeogenesis	6.58061	8.38805	12.9492	8.48035	50.8186	64.7766	100	65.4893	9.62756	0.00204288	0.652192
P47738	Aldh2	Aldehyde dehydrogenase, mitochondrial	glycolysis/gluconeogenesis	8.91572	15.6424	6.45175	26.2253	33.9966	59.6464	24.6012	100	8.73651	0.00304975		0.54782	0.985149	-0.505537
P35486	Pdha1	Pyruvate dehydrogenase E1 component subunit alpha, somatic form, mitochondrial	glycolysis/gluconeogenesis/TCA cycle	3.33941	4.83574	0.839466	1.48234	69.0568	100	17.3596	30.6539	17.6381	0.000114939	-1.19647		-0.770285	1.06152
Q9D051	Pdhb	Pyruvate dehydrogenase E1 component subunit beta, mitochondrial	glycolysis/gluconeogenesis/TCA cycle	1.67738	4.63812	0.493836	9.21958	18.1937	50.3072	5.35639	100	10.963	0.00116328	-1.09021	0.93761	1.38428	-0.661216
O08749	Dld	Dihydrolipoyl dehydrogenase, mitochondrial	glycolysis/gluconeogenesis/TCA cycle	7.96194	8.89873	4.34506	7.14539	89.4728	100	48.8279	80.2968	6.74523	0.0081365	-0.587776
A8DUK4	Hbb-bs	Beta-globin	hemoglobin complex	103.375	90.9127	264.153	50.535	39.1345	34.4167	100	19.131	10.7029	0.00129389	0.874915		-0.686635	0.570921
P01942	Hba	Hemoglobin subunit alpha	hemoglobin complex	61.2488	72.1598	165.24	65.4731	37.0666	43.6697	100	39.6231	11.1693	0.00107029	0.91829
Q91X72	Hpx	Hemopexin	hemoglobin complex	34.6563	24.1782	108.271	5.14635	32.0089	22.3312	100	4.75321	10.4695	0.00142538	1.0301		-1.48281	1.29802
P35564	Canx	Calnexin	HSP	1.6454	2.82925	0.658088	10.4734	15.7102	27.0136	6.28339	100	7.78887	0.00478788	-0.857234	0.529135	1.45691	-1.14927
P23927	Cryab	Alpha-crystallin B chain	HSP	4.9016	2.10528	2.83015	2.46509	100	42.9508	57.7394	50.2915	6.71149	0.0082825	-0.535828	-0.798165	-0.661494
P08113	Hsp90b1	Endoplasmin	HSP	12.4864	15.8711	24.4014	49.2467	25.3548	32.2278	49.5493	100	9.44964	0.00220931	0.646012		1.19094	-1.02508
P24369	Ppib	Peptidyl-prolyl cis-trans isomerase B	HSP	1.51381	1.52975	3.80121	3.17457	39.8243	40.2439	100	83.5147	12.704	0.000591812	0.860732		0.70846	-0.699279
Q61576	Fkbp10	Peptidyl-prolyl cis-trans isomerase FKBP10	HSP	0.460431	0	1.95828	4.26563	10.794	0	45.9084	100	10.9951	0.00114826	1.23855	-2	1.6103	-2
Q8BH97	Rcn3	Reticulocalbin-3	HSP	0.510206	3.1751	12.8171	18.2113	2.80159	17.4348	70.3798	100	8.05198	0.00421276	1.84687	1.44623	1.89099	-1.40615
P38647	Hspa9	Stress-70 protein, mitochondrial	HSP	3.35649	8.25676	3.58771	20.2318	16.5901	40.8107	17.733	100	10.4809	0.00141866		0.843911	1.43082	-0.840693
P63038	Hspd1	60 kDa heat shock protein, mitochondrial	HSP	15.9084	21.6292	14.1187	42.7595	37.2043	50.5833	33.0189	100	8.48527	0.00342816			0.915361	-0.656337
Q9D154	Serpinb1a	Leukocyte elastase inhibitor A	infalmmatory response/peptidase inhibitors	4.72142	4.06273	12.0944	0	39.0379	33.5917	100	0	6.63601	0.00862001	0.876912		-2	2
G3X8T9	Serpina3n	Serine (Or cysteine) peptidase inhibitor, clade A, member 3N, isoform CRA_a	infalmmatory response/peptidase inhibitors	4.06329	3.96417	19.878	0	20.4412	19.9425	100	0	8.23071	0.00386676	1.32112		-2	2
P27005	S100a8	Protein S100-A8	infalmmatory response/S100 proteins	1.64445	0.312567	8.49089	5.8288	19.3672	3.6812	100	68.6477	18.6407	8.57196e-05	1.351	-1.36114	1.11982	-1.79642
P31725	S100a9	Protein S100-A9	infalmmatory response/S100 proteins	5.65874	5.37796	31.8733	7.47022	17.7539	16.8729	100	23.4373	16.3429	0.000170909	1.39692
O70423	Aoc3	Membrane primary amine oxidase	inflammatory response	3.35639	9.37597	0	5.24861	35.7978	100	0	55.9794	23.4198	2.43323e-05	-2	0.945556	0.439795	0.564442
P29699	Ahsg	Alpha-2-HS-glycoprotein	inflammatory response	5.03377	4.29304	8.78674	0.670296	57.2883	48.8582	100	7.6285	10.2375	0.00157132	0.5431		-1.52995	1.4598
P10107	Anxa1	Annexin A1	inflammatory response	15.9091	21.613	30.8375	28.36	51.5901	70.0868	100	91.966	11.1169	0.00109309	0.638695		0.562511
P21614	Gc	Vitamin D-binding protein	inflammatory response	11.0054	9.8197	28.9934	1.59043	37.9583	33.8688	100	5.4855	7.335	0.00600209	0.899426		-1.49493	1.44245
Q91XL1	Lrg1	Leucine-rich HEV glycoprotein	inflammatory response	4.50727	3.78315	13.0812	0	34.4562	28.9206	100	0	25.8873	1.36804e-05	0.974947		-2	2
P07361	Orm2	Alpha-1-acid glycoprotein 2	inflammatory response	15.1284	2.41708	44.6403	0	33.8896	5.41456	100	0	6.70551	0.0083087	0.987535	-1.44896	-2	2
Q60590	Orm1	Alpha-1-acid glycoprotein 1	inflammatory response	15.7376	3.97935	52.8518	0	29.7768	7.52925	100	0	7.20878	0.00639935	1.08222	-1.1927	-2	2
Q9CQI6	Cotl1	Coactosin-like protein	inflammatory response	1.44762	2.35164	6.51612	2.51631	22.216	36.0897	100	38.6168	21.4958	3.93952e-05	1.27289	0.475894	0.539209
Q9Z2K1	Krt16	Keratin, type I cytoskeletal 16	inflammatory response	6.33406	5.97078	31.7639	4.22027	19.9411	18.7974	100	13.2864	10.5195	0.00139599	1.33497		-0.400554
Q61646	Hp	Haptoglobin	inflammatory response	9.14439	2.78018	77.4864	0	11.8013	3.58795	100	0	8.55588	0.00331668	1.57778	-1.06741	-2	2
Q80YQ1	Thbs1	Thrombospondin-1	inflammatory response	0	0.542455	1.4973	0	0	36.2288	100	0	6.42094	0.00967044	2	2		2
P30681	Hmgb2	High mobility group protein B2	inflammatory response	0	0	1.76051	0	0	0	100	0	7.76414	0.00484638	2
P05366	Saa1	Serum amyloid A-1 protein	inflammatory response	0	0	6.44958	0	0	0	100	0	7.86987	0.00460185	2
P51437	Camp	Cathelicidin antimicrobial peptide	inflammatory response	0	0	7.10716	0	0	0	100	0	16.2882	0.000173878	2
P31532	Saa4	Serum amyloid A-4 protein	inflammatory response	0	0	2.8958	0	0	0	100	0	32.6201	3.44944e-06	2
Q01279	Egfr	Epidermal growth factor receptor	inflammatory response/wound healing	0	0	5.39729	0.408957	0	0	100	7.57709	46.5651	3.68199e-07	2		2	-2
A0A087WR50	Fn1	Fibronectin	inflammatory response/wound healing	0	1.06877	40.3186	8.76285	0	2.6508	100	21.734	9.40042	0.00225803	2	2	2	-1.56517
O55137	Acot1	Acyl-coenzyme A thioesterase 1	lipid metabolism	0.756664	2.20368	0	3.90802	19.3618	56.3887	0	100	16.9279	0.000142498	-2	0.977599	1.35115	-0.55773
Q8CGN5	Plin1	Perilipin-1	lipid metabolism	5.10058	9.88597	0	3.14144	51.5941	100	0	31.7768	12.0273	0.000764099	-2	0.638625	-0.475402	1.03544
E9Q5Z6	Adh6a	Alcohol dehydrogenase 6A (class V)	lipid metabolism	1.85926	0.246504	0	0	100	13.2582	0	0	7.09915	0.00676868	-2	-1.53175	-2	2
D3YYS6	Mgll	Monoglyceride lipase	lipid metabolism	0.180911	3.22339	0	3.48702	5.18812	92.4397	0	100	30.3732	5.3146e-06	-2	1.78743	1.80271
Q08857	Cd36	Platelet glycoprotein 4	lipid metabolism	4.01456	5.32902	0.164617	5.95809	67.38	89.4417	2.76291	100	12.1318	0.000734096	-1.84244
P08074	Cbr2	Carbonyl reductase [NADPH] 2	lipid metabolism	2.7962	0.131469	0.164617	4.06115	68.8524	3.23723	4.05345	100	23.2795	2.51769e-05	-1.77761	-1.82038		-1.87457
P23953	Ces1c	Carboxylesterase 1C	lipid metabolism	12.2386	15.9557	27.9399	3.18051	43.8033	57.1074	100	11.3834	25.0197	1.6667e-05	0.781577		-1.17492	1.33519
D3Z5G7	Ces1b	Carboxylic ester hydrolase	lipid metabolism	6.82691	9.96834	18.4454	2.2034	37.0114	54.0424	100	11.9455	34.0277	2.66331e-06	0.919464		-1.024	1.2759
P04938	Mup11	Major urinary protein 11	lipid metabolism	1.75942	0	8.21072	0	21.4283	0	100	0	28.3159	8.07965e-06	1.29412	-2	-2
Q05816	Fabp5	Fatty acid-binding protein 5	lipid metabolism	0.493528	0.493549	2.53393	5.03826	9.7956	9.79602	50.2936	100	11.0523	0.00112194	1.34793		1.64313	-1.64312
Q3U7R1	Esyt1	Extended synaptotagmin-1	lipid metabolism	0	1.05279	0	2.30578	0	45.6589	0	100	21.157	4.30255e-05		2	2	-0.746143
P04117	Fabp4	Fatty acid-binding protein, adipocyte	lipid metabolism	16.9779	31.6319	14.8086	15.5862	53.6733	100	46.8153	49.2738	6.38223	0.0098745		0.602925		0.679639
Q9DBL9	Abhd5	1-acylglycerol-3-phosphate O-acyltransferase ABHD5	lipid metabolism	0	1.59543	0	0.408842	0	100	0	25.6259	11.1879	0.00106233		2	2	1.18406
P06728	Apoa4	Apolipoprotein A-IV	Lipid transport	11.8444	13.9482	38.8975	2.31759	30.4503	35.8587	100	5.95819	36.0411	1.86731e-06	1.0663		-1.34541	1.43007
Q00623	Apoa1	Apolipoprotein A-I	Lipid transport	16.6964	17.1227	62.5924	4.07918	26.6748	27.3559	100	6.51705	41.1956	8.06844e-07	1.15769		-1.21462	1.23041
E9QP56	Apoc3	Apolipoprotein C-III	Lipid transport	0	0	3.20822	0	0	0	100	0	23.274	2.52106e-05	2
P09813	Apoa2	Apolipoprotein A-II	Lipid transport	0	0	4.17962	0	0	0	100	0	59.6487	7.24734e-08	2
A0A0N4SUZ3	Lsm8	U6 snRNA-associated Sm-like protein LSm8	mRNA splicing	1.00366	1.11838	0	0.459951	89.7427	100	0	41.1267	8.16855	0.00398331	-2		-0.74297	0.834333
Q922I7	Ptbp1	MCG13402, isoform CRA_c	mRNA splicing	9.73948	6.64465	2.92966	7.81603	100	68.2238	30.0803	80.251	7.78204	0.00480395	-1.07502
D9J302	Pdlim5	ENH isoform 1e	muscle cell development	1.43102	0.444208	0	0.874775	100	31.0415	0	61.1297	13.0118	0.000528359	-2	-1.05247	-0.482472	-0.652877
E9Q1W3	Neb	Nebulin	muscle cell development	9.06306	13.1898	0	0.261455	68.7127	100	0	1.98225	6.79596	0.00792246	-2		-1.88784	1.92225
O89104	Sypl2	Synaptophysin-like protein 2	muscle cell development	4.7208	1.8256	0	1.38595	100	38.6714	0	29.3584	18.3959	9.19874e-05	-2	-0.884517	-1.09218
A2ASS6	Ttn	Titin	muscle cell development	74.403	101.819	0.822938	14.213	73.0738	100	0.808236	13.9591	9.1185	0.00256165	-1.95624		-1.35845	1.51003
A2AUC9	Klhl41	Kelch-like protein 41	muscle cell development	6.64532	3.68404	0.164617	2.66987	100	55.4382	2.47719	40.1768	8.26929	0.00379638	-1.90331	-0.57337	-0.85354
Q9JK37	Myoz1	Myozenin-1	muscle cell development	8.83294	5.24718	0.839466	1.07316	100	59.4047	9.50381	12.1495	16.406	0.000167556	-1.65284	-0.509336	-1.56667	1.32082
P09055	Itgb1	Integrin beta-1	muscle cell development	1.51396	2.66492	0.164617	4.16307	36.3663	64.0134	3.95422	100	8.17206	0.00397661	-1.60772	0.550849	0.933275	-0.438826
P45591	Cfl2	Cofilin-2	muscle cell development	2.86227	0.822525	0.52676	0	100	28.7368	18.4036	0	13.2398	0.000486322	-1.37828	-1.10712	-2	2
Q7TQ48	Srl	Sarcalumenin	muscle cell development	43.8001	37.2887	8.09798	44.1395	99.231	84.4791	18.3463	100	9.12688	0.00255199	-1.37585
Q9JKS4	Ldb3	LIM domain-binding protein 3	muscle cell development	10.5928	8.0427	2.64935	1.18734	100	75.9259	25.0108	11.2089	12.9754	0.000535457	-1.19972		-1.59683	1.48545
P04247	Mb	Myoglobin	muscle cell development	20.7941	8.43767	5.89079	1.59618	100	40.5772	28.3291	7.67612	21.3215	4.12183e-05	-1.11699	-0.845412	-1.71484	1.36368
E9QK82	Mpz	Myelin protein P0	muscle cell development	4.39181	6.11866	1.43189	1.80066	71.7772	100	23.402	29.429	6.59524	0.00880879	-1.01651		-0.836871	1.0905
P32848	Pvalb	Parvalbumin alpha	muscle cell development	19.0491	23.473	7.65092	3.55603	81.1531	100	32.5946	15.1495	7.92543	0.004479	-0.853795		-1.37076	1.47375
Q04447	Ckb	Creatine kinase B-type	muscle cell development	2.28683	5.57551	1.05352	7.44657	30.7099	74.8736	14.1477	100	16.1426	0.000182075	-0.738432	0.836565	1.06021
P20801	Tnnc2	Troponin C, skeletal muscle	muscle cell development	53.5933	48.0788	28.0388	45.5183	100	89.7104	52.3176	84.9329	11.9999	0.000772173	-0.626091
A0A0R4J1B0	Tnnt3	Troponin T, fast skeletal muscle	muscle cell development	41.5998	21.7771	23.8095	21.1423	100	52.349	57.2347	50.8231	11.9035	0.000801424	-0.543968	-0.625551	-0.652114
A2AEY2	Fhl1	Four and a half LIM domains 1, isoform CRA_c	muscle cell development	6.16896	3.684	4.92006	0	100	59.7183	79.7551	0	7.97175	0.00437939		-0.504409	-2	2
Q14BI5	Myom2	Myomesin 2	myosins	24.3255	24.3098	1.0205	12.0186	100	99.9352	4.19518	49.4073	11.5956	0.000903574	-1.83895		-0.677245	0.676671
D3YU50	Mybpc1	Myosin-binding protein C, slow-type	myosins	14.7872	11.2836	3.94994	11.4171	100	76.3064	26.712	77.2097	8.29328	0.00375333	-1.15677
Q5SX39	Myh4	Myosin-4	myosins	482.934	480.698	154.485	258.65	100	99.537	31.9889	53.5581	23.6225	2.31684e-05	-1.03056		-0.604878	0.600658
B1AR69	Myh13	Myosin, heavy polypeptide 13, skeletal muscle	myosins	93.8744	85.3174	30.3958	43.4143	100	90.8846	32.3792	46.2472	21.7281	3.71074e-05	-1.02162		-0.735095	0.651015
P13541	Myh3	Myosin-3	myosins	120.375	121.322	41.2085	49.2404	99.2195	100	33.9661	40.5864	28.8047	7.29865e-06	-0.979887		-0.838779	0.845225
G3UW82	Myh2	MCG140437, isoform CRA_d	myosins	418.762	405.151	152.99	245.32	100	96.7497	36.534	58.5822	76.1897	1.3897e-08	-0.929673		-0.522351	0.491432
P13542	Myh8	Myosin-8	myosins	310.007	307.235	117.806	177.473	100	99.106	38.0011	57.2481	54.2438	1.35991e-07	-0.898528		-0.543752	0.535425
Q5SX40	Myh1	Myosin-1	myosins	459.044	474.574	183.681	287.423	96.7276	100	38.7045	60.5645	61.0213	6.22684e-08	-0.856859		-0.459821	0.49121
Q91Z83	Myh7	Myosin-7	myosins	98.9262	103.902	40.3669	60.5577	95.2107	100	38.8508	58.2833	29.0599	6.92498e-06	-0.840807		-0.481159	0.527115
P97457	Mylpf	Myosin regulatory light chain 2, skeletal muscle isoform	myosins	98.4187	71.5323	67.8576	66.0153	100	72.6816	68.9478	67.076	14.4168	0.000321465
Q03734	Serpina3m	Serine protease inhibitor A3M	peptidase inhibitors	16.171	13.1424	50.8277	0	31.8154	25.8568	100	0	39.5925	1.0371e-06	1.03455		-2	2
A0A0R4J0I1	Serpina3k	MCG1051009	peptidase inhibitors	36.2896	33.4238	122.701	12.7013	29.5757	27.2401	100	10.3514	53.417	1.5046e-07	1.087		-0.962969	0.898537
P19324	Serpinh1	Serpin H1	peptidase inhibitors	4.77018	8.91434	23.5315	39.684	12.0204	22.4633	59.2971	100	16.8519	0.00014587	1.32581	0.605671	1.57078	-1.26628
Q61838	Pzp	Preancy zone protein	peptidase inhibitors	27.075	38.1782	138.041	10.152	19.6137	27.6571	100	7.35434	11.969	0.000781403	1.3441		-0.909177	1.15978
D3Z451	Serpina3j	MCG54087	peptidase inhibitors	0.164611	0	1.66185	0	9.90528	0	100	0	11.9822	0.000777453	1.6395	-2	-2
Q497J0	BC100530	MCG130175, isoform CRA_b	peptidase inhibitors	0.625032	2.1382	13.0157	0.868793	4.80213	16.4279	100	6.67495	110.789	1.0372e-09	1.81672	1.09522		0.844305
P28665	Mug1	Murinoglobulin-1	peptidase inhibitors	3.0101	3.43725	64.1441	0.919902	4.69272	5.35863	100	1.43412	22.1083	3.3679e-05	1.82071		-1.06371	1.1555
O08692	Ngp	Neutrophilic granule protein	peptidase inhibitors	0.509986	0.378298	12.0609	2.06817	4.22844	3.13657	100	17.1478	29.2363	6.67956e-06	1.83772		1.20876	-1.38148
P35173	Stfa3	Stefin-3	peptidase inhibitors	0	0	1.29991	0	0	0	100	0	9.72421	0.00195846	2
Q07456	Ambp	Protein AMBP	peptidase inhibitors	0	0	3.02756	0	0	0	100	0	12.9577	0.000538922	2
P21812	Mcpt4	Mast cell protease 4	proteolysis	5.06775	5.52691	0	2.87405	91.6922	100	0	52.001	10.5667	0.0013689	-2		-0.552444	0.631562
A4QPC5	Cma1	Chymase	proteolysis	1.71102	3.09197	0	2.46497	55.3374	100	0	79.7217	13.7837	0.000400507	-2	0.57504
P15089	Cpa3	Mast cell carboxypeptidase A	proteolysis	9.41041	11.3329	1.69534	6.52038	83.0363	100	14.9595	57.535	17.1679	0.000132426	-1.38938			0.539118
P97449	Anpep	Aminopeptidase N	proteolysis	4.39322	8.37241	2.02452	18.4369	23.8284	45.4113	10.9808	100	8.28035	0.00377645	-0.738171	0.623423	1.23028	-0.750819
Q9D1A2	Cndp2	Cytosolic non-specific dipeptidase	proteolysis	1.44781	6.79293	2.46888	10.2419	14.1361	66.3247	24.1056	100	12.2057	0.000713703	0.521396	1.29724	1.50459	-0.404935
Q9QUM9	Psma6	Proteasome subunit alpha type-6	proteolysis	0.345521	2.25346	0.49377	2.10736	15.3329	100	21.9116	93.5163	7.46653	0.0056176		1.46822	1.43655
P09671	Sod2	Superoxide dismutase [Mn], mitochondrial	REDOX homeostasis	2.12231	2.87845	0.181065	2.26636	73.731	100	6.29036	78.7356	15.8717	0.000198513	-1.68557
P10518	Alad	Delta-aminolevulinic acid dehydratase	REDOX homeostasis	8.01234	7.30327	0.872442	9.74268	82.2395	74.9616	8.95484	100	14.5607	0.000306062	-1.60722
P16015	Ca3	Carbonic anhydrase 3	REDOX homeostasis	74.406	78.4416	36.0019	19.1365	94.8552	100	45.8964	24.3959	24.8438	1.73592e-05	-0.695677		-1.1817	1.21554
Q99LX0	Park7	Protein/nucleic acid deglycase DJ-1	REDOX homeostasis	7.71434	6.85882	3.83386	3.09033	100	88.91	49.6979	40.0596	6.66532	0.00848715	-0.672049		-0.855927	0.757549
P24270	Cat	Catalase	REDOX homeostasis	2.63228	6.11891	1.41544	5.18577	43.0188	100	23.1322	84.7498	11.5477	0.000920764	-0.601247	0.796835	0.653228
Q91W90	Txndc5	Thioredoxin domain-containing protein 5	REDOX homeostasis	1.33263	4.32575	5.06843	11.7298	11.361	36.8783	43.2099	100	7.3292	0.00601974	1.16725	1.05794	1.59192	-0.922303
O55022	Pgrmc1	Membrane-associated progesterone receptor component 1	respiration electron transport	0.658036	0.8717	0	3.18649	20.6508	27.3561	0	100	8.0091	0.00430091	-2		1.31535	-1.1408
Q91YT0	Ndufv1	NADH dehydrogenase [ubiquinone] flavoprotein 1, mitochondrial	respiration electron transport	0.641502	1.72698	0	0.613321	37.1459	100	0	35.5141	26.3764	1.22668e-05	-2	0.916601		0.951723
Q99LC5	Etfa	Electron transfer flavoprotein subunit alpha, mitochondrial	respiration electron transport	9.8705	10.4935	1.20166	14.8532	66.4536	70.6478	8.09024	100	28.7045	7.45137e-06	-1.56588		0.403072
Q8JZN5	Acad9	Acyl-CoA dehydrogenase family member 9, mitochondrial	respiration electron transport	1.02028	3.22371	0.181065	8.50975	11.9895	37.8825	2.12773	100	11.6607	0.000880791	-1.39713	1.03838	1.57176	-0.901021
Q9CR68	Uqcrfs1	Cytochrome b-c1 complex subunit Rieske, mitochondrial	respiration electron transport	1.61217	3.70122	0.707825	4.16349	38.7217	88.897	17.0008	100	14.2214	0.000343792	-0.779612	0.786331	0.883471
Q60932	Vdac1	Voltage-dependent anion-selective channel protein 1	respiration electron transport	8.94836	10.5767	4.16403	8.11644	84.6041	100	39.3697	76.7386	12.2094	0.000712691	-0.729741
Q9CZ13	Uqcrc1	Cytochrome b-c1 complex subunit 1, mitochondrial	respiration electron transport	5.28014	7.84552	2.48525	6.16863	67.3014	100	31.6774	78.6261	9.63539	0.00203589	-0.719832
P67778	Phb	Prohibitin	respiration electron transport	1.29957	3.45354	0.674835	7.70166	16.8738	44.8415	8.7622	100	6.40216	0.00976882	-0.632831	0.906344	1.42249	-0.761639
Q9CPU0	Glo1	Lactoylglutathione lyase	respiration electron transport	2.25378	2.15488	1.234	1.90886	100	95.612	54.7524	84.696	6.42256	0.009662	-0.584775
O54724	Cavin1	Caveolae-associated protein 1	respiration electron transport	7.0245	8.22391	4.0638	5.03815	85.4156	100	49.4145	61.2622	7.38388	0.00585584	-0.534022			0.480432
Q9DCW4	Etfb	Electron transfer flavoprotein subunit beta	respiration electron transport	3.52024	5.56007	2.22149	2.41386	63.313	100	39.9543	43.4143	8.28358	0.00377066	-0.452392	0.449285		0.789122
Q9DCX2	Atp5pd	ATP synthase subunit d, mitochondrial	respiration electron transport	2.96128	0.690449	1.89237	5.0324	58.8444	13.7201	37.6037	100	10.8441	0.00122107	-0.440457	-1.2437	0.518188	-1.51741
E9Q035	Gm20425	Predicted gene 20425	ribosome	43.756	50.8913	130.946	0	33.4153	38.8643	100	0	14.5726	0.000304825	0.998156		-2	2
F6XI62	Rpl7	60S ribosomal protein L7 (Fragment)	ribosome	1.02012	1.72713	4.01533	0.817568	25.4057	43.0135	100	20.3612	10.7106	0.00128983	1.18965	0.514705		0.71487
P14115	Rpl27a	60S ribosomal protein L27a	ribosome	1.1351	1.92473	4.55735	0	24.907	42.2336	100	0	7.34387	0.00597524	1.20238	0.51613	-2	2
Q99PL5	Rrbp1	Ribosome-binding protein 1	ribosome	1.28317	3.70106	9.52662	7.64464	13.4693	38.8496	100	80.2451	6.72327	0.00823122	1.52518	0.970216	1.42509	-0.695168
P62754	Rps6	40S ribosomal protein S6	ribosome	0.164538	1.74308	2.5174	0.817684	6.53605	69.2414	100	32.4813	11.835	0.000822962	1.7546	1.65499	1.32993	0.722751
P61358	Rpl27	60S ribosomal protein L27	ribosome	0	0	0.82299	0.613205	0	0	100	74.5094	6.77874	0.00799438	2		2	-2
P62911	Rpl32	60S ribosomal protein L32	ribosome	0	0	1.00405	0	0	0	100	0	6.64227	0.00859144	2
Q6ZWZ4	Rpl36	60S ribosomal protein L36	ribosome	0	0	1.4807	0	0	0	100	0	10.0446	0.00170559	2
A0A0A0MQ90	S100a13	Protein S100-A13	S100 proteins	0.839129	0	0	0	100	0	0	0	8.04267	0.00423172	-2	-2	-2
Q9D2Q8	S100a14	Protein S100-A14	S100 proteins	4.85343	2.91135	0.625435	6.07235	79.9268	47.9444	10.2997	100	8.41646	0.00354088	-1.54338	-0.500228		-0.703719
P50543	S100a11	Protein S100-A11	S100 proteins	5.77454	6.51324	10.1193	12.4514	46.3765	52.3092	81.2703	100	11.6977	0.000868125	0.546724		0.732678	-0.626237
P08207	S100a10	Protein S100-A10	S100 proteins	4.01377	6.02034	2.84725	5.65147	66.6701	100	47.2938	93.8729	7.80511	0.00474991		0.39995
Q8R429	Atp2a1	Sarcoplasmic/endoplasmic reticulum calcium ATPase 1	sarcoplasmatic/endoplasmic reticulum calcium ATPase 1	116.847	129.533	45.9283	59.2814	90.207	100	35.457	45.7656	11.0322	0.00113111	-0.871372		-0.653681	0.744131
O55143	Atp2a2	Sarcoplasmic/endoplasmic reticulum calcium ATPase 2	sarcoplasmatic/endoplasmic reticulum calcium ATPase 1	38.2107	48.1446	17.6572	25.0537	79.3665	100	36.6753	52.0385	23.9238	2.15534e-05	-0.73579		-0.415936	0.630913
A2AEP0	Obp1b	Odorant-binding protein 1b	Sensory perception of smell	3.89949	0	0.148089	0	100	0	3.79765	0	9.12351	0.00255587	-1.85365	-2	-2
Q9D3H2	Obp1a	Odorant-binding protein 1a	Sensory perception of smell	5.44461	0.444183	1.34934	0	100	8.15822	24.783	0	17.4115	0.000123015	-1.20557	-1.69829	-2	2
A2AJD1	Bpifb9b	BPI fold-containing family B, member 9B	Sensory perception of smell	13.3598	0.312542	4.06484	0	100	2.33943	30.426	0	7.24718	0.00627543	-1.06687	-1.90856	-2	2
O35176	Scgb1b2	ABPA2	Sensory perception of smell	4.2442	0.575522	4.17962	0	100	13.5602	98.4782	0	25.3151	1.55744e-05		-1.52236	-2	2
P10852	Slc3a2	4F2 cell-surface antigen heavy chain	SLC proteins	1.1682	2.00629	0	7.54277	15.4877	26.5988	0	100	9.34689	0.00231239	-2	0.528011	1.46357	-1.15959
Q9ESU7	Slc1a5	Amino acid transporter	SLC proteins	0	1.08572	0	0.204363	0	100	0	18.8227	7.82328	0.00470785		2	2	1.36636
P14094	Atp1b1	Sodium/potassium-transporting ATPase subunit beta-1	sodium/potassium-transporting ATPase	0.295981	1.26617	0	1.33473	22.1754	94.8635	0	100	9.68365	0.0019934	-2	1.24212	1.27398
Q6PIE5	Atp1a2	Sodium/potassium-transporting ATPase subunit alpha-2	sodium/potassium-transporting ATPase	2.17112	4.98444	0.362129	5.4231	40.0346	91.9112	6.67753	100	18.2752	9.52673e-05	-1.4282	0.786332	0.856437
Q8VDN2	Atp1a1	Sodium/potassium-transporting ATPase subunit alpha-1	sodium/potassium-transporting ATPase	1.44764	3.88166	0.674887	13.3174	10.8703	29.1473	5.06771	100	10.3833	0.00147773	-0.728142	0.913451	1.60782	-1.09724
A0A0R4J2B2	Kctd12	BTB/POZ domain-containing protein KCTD12	sodium/potassium-transporting ATPase	0	1.56258	0.707825	1.59031	0	98.2563	44.5085	100	7.36974	0.00589773	2	2	2
Q9CZU6	Cs	Citrate synthase, mitochondrial	TCA cycle	14.6571	13.3223	8.60679	20.3004	72.2008	65.6259	42.397	100	7.10971	0.00673205	-0.520145			-0.415082
Q99KI0	Aco2	Aconitate hydratase, mitochondrial	TCA cycle	23.2261	30.4962	13.9874	21.2355	76.1607	100	45.8662	69.6332	16.6833	0.00015367	-0.496522
O88844	Idh1	Isocitrate dehydrogenase [NADP] cytoplasmic	TCA cycle	7.99607	12.978	5.23284	10.5303	61.6125	100	40.3208	81.1397	10.5209	0.00139521	-0.417756	0.475056
P08249	Mdh2	Malate dehydrogenase, mitochondrial	TCA cycle	15.2486	22.6992	17.4094	24.4701	62.3154	92.7629	71.1457	100	7.6578	0.00510725			0.464338
P56399	Usp5	Ubiquitin carboxyl-terminal hydrolase 5	ubiquitination	1.59563	1.18378	0.148141	7.5841	21.0391	15.6087	1.95331	100	7.80886	0.0047412	-1.66018		1.30472	-1.45995
Q02053	Uba1	Ubiquitin-like modifier-activating enzyme 1	ubiquitination	7.58443	12.6811	4.92052	18.8298	40.2788	67.3457	26.1315	100	10.1936	0.00160078	-0.426056	0.502987	0.851464
P28654	Dcn	Decorin	wound healing	62.2186	36.3018	21.5893	37.7383	100	58.3456	34.6992	60.6545	13.8567	0.000390343	-0.96958	-0.526121	-0.489815
P49817	Cav1	Caveolin-1	wound healing	1.94124	5.18146	0.80644	3.65231	37.465	100	15.5639	70.488	13.857	0.000390305	-0.826005	0.909831	0.611803
P14824	Anxa6	Annexin A6	wound healing	18.1109	21.317	9.4466	37.1042	48.8108	57.4517	25.4596	100	13.2084	0.00049188	-0.628815		0.687976	-0.540462
Q8VDD5	Myh9	Myosin-9	wound healing	30.3892	46.7919	59.1875	68.1343	44.602	68.676	86.8689	100	6.37271	0.00992542	0.642984	0.425043	0.766213
A0A0R4J039	Hrg	Histidine-rich glycoprotein	wound healing	2.23724	1.90779	12.5549	2.31184	17.8198	15.1956	100	18.4139	7.41313	0.00577024	1.39502
Q80YX1	Tnc	Tenascin	wound healing	0	0	9.8559	3.99214	0	0	100	40.5051	35.6342	2.00352e-06	2		2	-2
